# Supplementary material for: Bodyweight and body condition scores of Australian British shorthaired cats, 2008–2017
Source: Front Vet Sci. 2023 Oct 11;10:1241080. doi: 10.3389/fvets.2023.1241080 (PMC10598769; doi:10.3389/fvets.2023.1241080)
Supplement: Supplementary file 1 [file Data_Sheet_1.XLSX]

## Sheet: ALL
Patient Number	Clinic Code	Database Name	Patient Species	Patient Breed	Patient Colour	Patient Sex	Patient Date of Birth	Patient Desexed	Deceased Date	Consultation Number	Consultation Date	Age at consult (months)	Age at consult (years)	Visit Number	Visit Date	Examination Text	Postcode	weight	temperature	HeartRate	BodyScore	DentalGrade	RespRate	PainScore	BP	CRT	MMColour	Item Name	Units	Client Number
7906672	244	RxNSW	Cat	British Short Hair	Black	Male	2014-01-07	1	NULL	24729421	2014-01-29 15:59:24	0	0	24724003	2014-01-29 15:59:24	Original Vet : Amer Ali Reason: Vacc; AHC & Check Of Gender AH Appointment Notes: NC Scan for M'chip O found this kitten; please make sure it doesn't have m'chip. O doesn't know if it can see properly because it can't walk that well- O said it might also have a problem with its leg? Owner found her a wek ago or so from under the car; e/d fine; no v/c/d; hasn't passed faeces for last few days; on …	2607	0.13	33.6	NULL	NULL	NULL	NULL	NULL	NULL	NULL	NULL	E0 Wellness Health Exam (Health)	1	17367238
8369010	73	RxQLD	Cat	British Short Hair	Cream	Male	2017-12-12	1	NULL	20261485	2017-12-30 12:53:44	0	0	20255780	2017-12-30 12:53:44	History: Seen 3d ago with conjunctivitis See notes( white kitten was worse) and grey female hardly affected Examination: Marked improvement No more conjunctival edema or redness 3rd eyelids - no more inflammation Corneas clear Strong and healthy Assessment: Conjunctivitis clearing Treatment: Cleaned a bit of discharge off that was still on eyelids ( away from eyes) Cont conoptal at least 5d Conse…	4113	0.34	NULL	NULL	NULL	NULL	NULL	NULL	NULL	NULL	NULL	PAK-Exam	1	12746896
7225898	37	RxQLD	Cat	British Short Hair	Blue	Female	2012-12-25	0	NULL	14369587	2013-02-23 12:06:55	1	0	14367192	2013-02-23 12:06:55	Reason: Vaccination History: No concerns Eating and toileting normally Owner provides parasite control No other medication given Examination: BAR Bcs 5/9 Tpr normal Thoracic auscultation and abdominal palpation normal Integument in good condition Neurological exam normal Able to right rise and ambulate normally Assessment: Nad on pe Plan: F3 vacc sc; repeat 4weeks Microchip sc sc	4304	0.45	NULL	NULL	NULL	NULL	NULL	NULL	NULL	NULL	NULL	Microchip With Surgery	1	5355175
7935066	132	RxNSW	Cat	British Short Hair	Blue	Female	2017-07-24	0	2017-10-31	25063940	2017-09-14 16:07:26	1	0	25053120	2017-09-14 16:07:26	General health check Purchased from breeder; flew from melbourne yesterday Has been well at home Eddu no v/d/c/s Had first kitten F3 due due for second vaccination on Microchipped Microchipped Due for worming Examination: Chest nad; abdo nad Mm pink moist crt 1 sec Temp: 38.5; bcs 4/9 Vitals all good Milbemax 1/2 PO today O to give 1/2 tablet in 2 weeks Due second vax --- --- 15/09/2017 08:33:57 …	2020	0.49	35.5	124	2021-09-04	0	NULL	NULL	NULL	1 sec	Pink	Wellness Reminder 6mth	1	17381019
7858047	142	RxVIC	Cat	British Short Hair	Lilac	Female	2016-12-27	0	NULL	17841400	2017-02-16 10:10:01	1	0	17840968	2017-02-16 10:10:01	History: Has been well; O has queen and was bred with friends stud. Has a home already. Is the runt of the litter. Examination: BAR; nsf on pe overall. Smaller than the rest. Plan: Vaccinated today F3sc. Microchip given sc. Milbemax PO	3152	0.5	NULL	NULL	NULL	NULL	NULL	NULL	NULL	NULL	NULL	Microchip Trovan ISO (50)	1	12336164
7714892	85	RxVIC	Cat	British Short Hair	Beige Tabby	Female	2015-12-08	0	NULL	17003782	2016-01-19	1	0	17001573	2016-01-19	History: Examination: f3; all ok; Laboratory: Assessment: Treatment: Plan:	3006	0.52	38.6	192	3	0	NULL	NULL	NULL	n	n	Recall Reminder - Vaccination	1	12253905
7867540	6	RxVIC	Cat	British Blue	Grey	Female	2017-04-12	0	NULL	17950205	2017-05-26 15:56:24	1	0	17949161	2017-05-26 15:56:24	Reason: Weeping Eye Owner got her a few days ago. Has a weepy red right eye. On kiten food. Breeder said 8 weeks old and due for vaccs on the 2nd june BAR;TPR-WNL Very small- estimate 6 weeks old but very bright Right eye- PLH; mucopurulent yellow discharge; no F stain uptake Left eye-nsf Rest of exam-nsf Assessment: Likley chlamydophilla Plan: Vibravet- half a notch sid; chloropt bid Owner revis…	NULL	0.56	NULL	NULL	NULL	NULL	NULL	NULL	NULL	NULL	NULL	Wellness Reminder 6mth	1	NULL
7782929	4	RxVIC	Cat	British Short Hair	Gray	Female	2016-09-26	1	NULL	17519709	2016-11-14	1	0	17518916	2016-11-14	Reason: 1st vac History: had for 4 days; settling in well. Eating optimum kitten dry. Toileting well. Was told is a boy; has not had any vaccinations before. Started advocate 2 days ago. Have had other pets before; this is their first cat. Examination: BAR; mm pink<2; HR190; no murmur; abdo comfortable; joints feel good. Is female (second opinion from NR) Treatment: F3 vac given. Plan:Will be 100…	3168	0.57	NULL	NULL	NULL	NULL	NULL	NULL	NULL	NULL	NULL	F3 Vaccination	1	12305521
7517332	118	RxNSW	Cat	British Blue	Blue	Female	2008-02-03	0	NULL	20826947	2008-03-27 16:26:12	1	0	20826941	2008-03-27 16:26:12	Original Vet : Dr. Rodney M Starr BVSc N2289 Reason: Vaccination & Microchip Appointment Notes: 2.6 w carry Reason: Microchipped Vetmap Nurse: Microchip Implanted by: Reason: Vaccination History: No history of vomiting or diarrhoea; No coughing Examine: No abnormalities detected on physical examination Treatment: Vaccinated with Fort Dodge Fel-O-Vax 4. Nutrition; worming and flea control discusse…	2324	0.6	39.1	NULL	NULL	NULL	NULL	NULL	NULL	NULL	NULL	!Miscellaneous Preventatives	5	11114189
7705474	54	RxVIC	Cat	British Short Hair	Gray	Female	2015-09-12	0	NULL	16739689	2015-10-22	1	0	16738049	2015-10-22	Reason: Free Kitten Check- Pet Barn Appointment Notes: need to complete clients details History: New kitten; 5-6 weeks of age; adopted from friend's cat who had litter. Not wormed; vac'd; desexed or mchipped yet. No current meds; feeding kitten milk and dry food soaked in milk; not drinking water. No v/d noted. Indoor only. Examination: See notes Assessment: Healthy Treatment: Wormed in consult R…	NULL	0.6	37	200	3	0	60	NULL	NULL	<2	pink	E0 Standard Consultation/Exam	1	NULL
7714891	85	RxVIC	Cat	British Short Hair	Blue	Female	2015-12-08	0	NULL	17003773	2016-01-19	1	0	17001564	2016-01-19	History: Examination: f3; all ok; Laboratory: Assessment: Treatment: Plan:	3006	0.6	38.5	198	3	0	NULL	NULL	NULL	n	n	Recall Reminder - Vaccination	1	12253905
8253850	32	RxQLD	Cat	British Short Hair	White & Grey	Female	2015-12-06	1	NULL	18932108	2016-02-01 16:12:59	1	0	18931388	2016-02-01 16:12:59	History: Was rehomed from a lady who had kittens; 5 in the litter No woprking or vac hx; needs to be desexed and micro-chipped Examination: Nsf on pe Laboratory: Assessment: In good health Treatment: F3 + 1/2 of milbemax tab Plan: Vac with F5 in 4 weeks	4217	0.6	NULL	NULL	NULL	NULL	NULL	NULL	NULL	NULL	NULL	F3 Vaccination (Healthy Pets)	1	12722142
7858039	142	RxVIC	Cat	British Short Hair	Lilac & White	Female	2016-12-27	0	NULL	17841359	2017-02-16 09:50:50	1	0	17840927	2017-02-16 09:50:50	History: Has been well; O has queen and was bred with friends stud. Has a home already. Examination: BAR; nsf on pe overall. Slight discharge from the eyes and nose. Plan: Vaccinated today F3sc. Microchip given sc. Milbemax PO	3152	0.61	NULL	NULL	NULL	NULL	NULL	NULL	NULL	NULL	NULL	Microchip Trovan ISO (50)	1	12336164
8065796	35	RxQLD	Cat	British Short Hair	Grey	Male	2014-12-15	1	NULL	17713373	2015-01-28 16:04:16	1	0	17713218	2015-01-28 16:04:16	Reason: Vaccination History: Just acquired from a friend. Left eye mild m/p discarge. Going well and eddu nad . Booster vac in 4w. Wormer supplied to give in 2w; also for microchip in 4w please Examination: Laboratory: Assessment: Treatment: Plan:	4213	0.61	38.3	144	NULL	NULL	NULL	NULL	NULL	NULL	NULL	Milbemax Cat 0 - 2Kg (20)	2	5397968
7714893	85	RxVIC	Cat	British Short Hair	Beige Tabby	Female	2015-12-08	0	NULL	17003788	2016-01-19	1	0	17001579	2016-01-19	History: Examination: f3; all ok; Laboratory: Assessment: Treatment: Plan:	3006	0.63	38.3	198	3	0	NULL	NULL	NULL	n	n	Reminder Vax 4w	1	12253905
7858045	142	RxVIC	Cat	British Short Hair	Lilac & White	Male	2016-12-27	0	NULL	17841385	2017-02-16 10:02:32	1	0	17840953	2017-02-16 10:02:32	History: Has been well; O has queen and was bred with friends stud. Has a home already. Examination: BAR; nsf on pe overall. Slight discharge from the eyes and nose. Plan: Vaccinated today F3sc. Microchip given sc. Milbemax PO	3152	0.63	NULL	NULL	NULL	NULL	NULL	NULL	NULL	NULL	NULL	Microchip Trovan ISO (50)	1	12336164
7714900	85	RxVIC	Cat	British Short Hair	Blue	Female	2015-12-08	0	NULL	17003791	2016-01-19	1	0	17001582	2016-01-19	History: Examination: f3 Laboratory: Assessment: Treatment: Plan:	3006	0.7	38.6	204	3	0	NULL	NULL	NULL	n	n	Recall Reminder - Vaccination	1	12253905
7913823	79	RxQLD	Cat	British Short Hair	Blue	Male	2013-04-07	0	NULL	16582755	2013-05-29 13:42:00	1	0	16582733	2013-05-29 13:42:00	Original Vet : Julie Daniels Reason: Unwell History: Was vomiting; then projectile diarrhoea. Wrapped up and then urinated everywhere. Diarrhoea still yellow; but end mushy solid Food-may have eaten some of mother's meat. Always has been a slow grower and eats well usually though. No diarrhoea before Examine: mm-pink; crt1sec Hr 200bpm Seems to be holding -------------------- Fees Charged: ------…	NULL	0.7	38.2	NULL	NULL	NULL	NULL	NULL	NULL	NULL	NULL	Dexason (Dexamethasone) 50Ml	0.25	NULL
5026377	4	RxVIC	Cat	British Blue	Blue	Male	2008-08-29	0	NULL	5295116	2008-10-26 12:11:37	1	0	5295080	2008-10-26 12:11:37	History : Presented to AEC last night - vx/dx earlier in the week after eating adult cat food accidentally (from other cat); was resolving; cat EDDU normally; then O fed Bobby some ham (!?) which ledt to some vomiting and watery dx. O declined workup/IVF at AEC so given clav shot (12.5mg/kg SC); antiemetic (metoclopramide) and SC fluids. No more vx or dx. O gave a tiny amount boiled chicken this …	3165	0.73	38.3	240	NULL	NULL	NULL	NULL	NULL	<2s	PInk	Clavulox Tabs 50Mg (100) (Clavulonic Acid)	4	830355
7543053	37	RxQLD	Cat	British Short Hair	Blue	Female	2013-02-28	0	NULL	14828744	2013-04-24 08:26:55	1	0	14828476	2013-04-24 08:26:55	Reason: Vaccination & Microchip History: Luna presents for vaccination Eating and toileting normally No other medication given Routine health care provided by owner Examination: BAR Bcs 5/9 T 38.6 PRR normal ORal exam normal Thoracic auscultation and abdominal palpation normal Able to right rise and ambulate normally Integument normal Assessment: Nad on pe Plan: F3 inactivated sc; repeat 4weeks M…	4304	0.75	NULL	NULL	NULL	NULL	NULL	NULL	NULL	NULL	NULL	Recall Reminder - Vaccination	1	5355175
7925864	115	RxNSW	Cat	British Short Hair	Grey	Female	2017-04-04	0	NULL	24952073	2017-05-31 08:59:49	1	0	24943148	2017-05-31 08:59:49	Reason: Health Check; Vaccination? History: Unsure about history as friend brought Moka to another vet 6 days ago for vaccination. Examination: BAR Eyes; nose; ears; oral cav OK Lungs and heart OK Abd OK Assessment: Advised to return in 3 weeks with vaccination paperwork for second vaccine Will give Popantel now and advised owner to find out when advocate was last given before giving another one.…	2135	0.8	NULL	NULL	NULL	NULL	NULL	NULL	NULL	NULL	NULL	Popantel Tapewormer Tabs (100)	0.75	17376504
8213787	81	RxQLD	Cat	British Short Hair	Blue	Male	2015-09-05	1	NULL	18700659	2015-10-25 17:20:57	1	0	18698688	2015-10-25 17:20:57	Reason: Prolaps?? CR2 History: Red rectum. Had for only a day. Examination: BAR Rectal prolapse. Patent rectal opening. Laboratory: Assessment: Treatment: Wanted to apply 50% glucose to shrink it down but didn't have any. Applied maple syrup. Plan: Watery/liquid food for next few days. Rectal prolapse fix- estimated $200-300. Apply e collar to prevent licking. Check up before admiting for the Sx.	4870	0.8	NULL	NULL	NULL	NULL	NULL	NULL	NULL	NULL	NULL	After Hours Exam	1	12642950
8213787	81	RxQLD	Cat	British Short Hair	Blue	Male	2015-09-05	1	NULL	18701970	2015-10-26 14:19:09	1	0	18699985	2015-10-26 14:19:09	Reason: Prolaps CR2 History: Swelling has gone down a little bit but still see it well. Passed feces- waterry today after feeding watery food. Examination: Rectal prolapse is still persisits. Laboratory: Assessment: Gas induction and maintained with gas. Pushed the rectum back in and leacing room for defecation applied a "purse strig suture" in the peri anal region. Treatment: On convenia Plan: R…	4870	0.8	NULL	NULL	NULL	NULL	NULL	NULL	NULL	NULL	NULL	IV Anaesthesia Only	1	12642950
8213787	81	RxQLD	Cat	British Short Hair	Blue	Male	2015-09-05	1	NULL	18703578	2015-10-27 10:58:32	1	0	18701591	2015-10-27 10:58:32	Reason: Re-Check HH Appointment Notes: Overdue reminders History: Examination: Laboratory: Assessment: Treatment: Plan:	4870	0.8	NULL	NULL	NULL	NULL	NULL	NULL	NULL	NULL	NULL	Loxicom Injection 5mg/ml	0.05	12642950
7860947	85	RxVIC	Cat	British Short Hair	Lilac	Male	2017-01-27	1	NULL	17882441	2017-03-25 10:48:15	1	0	17881790	2017-03-25 10:48:15	Reason: New kitten Acquired yesterday from breeder Just had vaccination and worming Eating milk only- not eating his dry>>rec stop milk; soak a bito f dry in milk instead and wean him onto proper diet Other cat freakinga bit>feliway diffuser recommended Bcs 5/9 Eyes wnl Ears wnl Oral check wnl- temp teeth No clegft Chest ausc wnl Abdo palp wnl No hernias Temp good Hindlegs wnl Cant feel testicles…	3006	0.81	38.5	NULL	NULL	NULL	NULL	NULL	NULL	NULL	NULL	Discount: Care Plan	1	12280746
8031697	31	RxQLD	Cat	British Short Hair	Blue	Male	2014-09-22	1	NULL	17477411	2014-11-18 17:55:48	1	0	17473468	2014-11-18 17:55:48	Reason: Free Health Check History: purchased on Sat. Science dry and wet. Revolution. O have not had cat before Examination: GPE good Slight tear stain right eye no discharge no nasal discharge Eyes clear; Chest nad HR200 Abdo soft No hernia 2x tiny testicles Laboratory: Assessment: Well nsf Treatment: no treatment Vacc reminder set Advised HPP Advised come down to have nurse show IW. Plan: reche…	4123	0.84	38.3	NULL	NULL	NULL	purr	NULL	NULL	1	p+m	G0628 Free Health Check	1	12578366
8297712	16	RxQLD	Cat	British Short Hair	Grey & White	Female	2016-08-21	1	NULL	19432267	2016-10-19 14:27:49	1	0	19428943	2016-10-19 14:27:49	Reason: Health Check; Vacc; Flea & Worm & Nails Appointment Notes: please check sex & chip /lf History: BIOP for 2 weeks All ok; no concerns Examination: BAR. Looks to be female kitten. PEx all ok. No microchip. Explained HPP - O will join today Discussed preventatives Laboratory: No Assessment: Ok for vacc Treatment: F3; Milbemax given in consult Plan:2nd Vacc in 4 weeks Desex at 6 months old Wi…	4113	0.88	NULL	NULL	NULL	NULL	NULL	NULL	NULL	NULL	NULL	Discount: Care Plan	1	12745911
7682208	232	RxNSW	Cat	British Short Hair	Grey	Female	2008-01-24	0	NULL	22402084	2008-03-28	2	0	22402040	2008-03-28	Original Vet : Dr Luke Michel BVSc N7556 Reason: DiarrhoeaAppointment Notes: new client; please scan for chip; owned 1 week had F3 vx at Gordon 14.03.08 Subjective: Owned for 4 days; gave milk 4 days agio and diarrhoea and occasional vomiting since then; unsure if been wormed; eating chicken and mince Mm pale pink; crt=2s; tacky mm; thorax nad on auscultation; hr=150 (expect to be higher); no pyr…	NULL	0.35	38.1	NULL	NULL	NULL	NULL	NULL	NULL	NULL	NULL	E0 Standard Consultation	1	NULL
7695236	54	RxVIC	Cat	British Short Hair	Blue	Female	2015-03-25	0	NULL	16602020	2015-05-25 10:39:18	2	0	16601491	2015-05-25 10:39:18	Reason: Diarhoea Last 5ds Seen By Another Vet In Blackburn Vaccinated Fel O vax 3 20/5/15. History: Picked up 5 days ago from petstore; had d+ every day since. Has a photo - slightly loose dark brown stools. No vomiting. Appetite normal; eating I/D tins (from Blackburn Vet - seen there on weekend?) and some grain free kitten dry food. No changes to diet from petstore except stopping kitten milk. …	3109	0.42	37.8	180	2.5	0	30	NULL	NULL	<2	pink	E0 Standard Consultation/Exam	1	12272352
7861361	76	RxVIC	Cat	British Short Hair	Blue	Female	2017-01-19	1	NULL	17877702	2017-03-21 16:15:59	2	0	17877079	2017-03-21 16:15:59	Reason: History: EDUD normally; no v d or c. Diet: kitten food and kitten milk. Ok not to have kitten milk given age. Parasite control: start revolution as has fleas. Tapewormer given today. Change to advcoate at next vx Behaviour: bar Medication: none Plans to have as indoor only cat. Discussed that if going have able to go outside at all where could possibly interact with other cats; would reco…	3163	0.55	NULL	NULL	NULL	NULL	NULL	NULL	NULL	NULL	NULL	Recall Reminder - Vaccination	1	12337860
7611400	105	RxNSW	Cat	British Short Hair	Blue	Male	2014-03-02	0	NULL	21902615	2014-05-20 18:42:35	2	0	21900737	2014-05-20 18:42:35	Reason: Unwell - Diarrhoea Appointment Notes: Overdue reminders History: Has lost weight; was boarded here for the weekend; last night started having diarrhoea; has had digestive issues even before boarding at Greencross; first time was v+ and AS did faecal testing and found worms; now is up to date with worming. Examination: has lost weight; BCS has dropped to about 2 since the diarrhoea inciden…	2099	0.55	NULL	NULL	NULL	NULL	NULL	NULL	NULL	NULL	NULL	Amoxyclav (Amoxycillin) 50Mg Tabs (250)	3	12233553
6264178	5	RxVIC	Cat	British Short Hair	White	Male	2010-08-29	0	NULL	9116959	2010-10-31 10:31:07	2	0	9116295	2010-10-31 10:31:07	Reason: Health Check Appointment Notes: Pets Paradise Free kitten check. O has no concerns. Purchased from pets paradise 3 days ago. Had first f4 vaccine earlier in October. Due in about a week. On worming. Indoor cat. Microchipped. Examination: tpr NAd. BCS 3/5. Abdo palp ok. Testicles not descended yet. No hernia. Teeth: temporary. BAR. Plan: r/v next week for 2nd kitten vacc. Desex at 5-6mths …	3188	0.56	NULL	NULL	NULL	NULL	NULL	NULL	NULL	NULL	NULL	E0 Standard Consultation/Exam	1	6536335
7927737	115	RxNSW	Cat	British Short Hair	Blue Tabby	Male	2017-04-09	0	2017-06-23	24973782	2017-06-21 08:21:22	2	0	24964498	2017-06-21 08:21:22	Reason: Kitten Check Owner acquired 3 kittens from a breeder in Armidale yesterday. Out of 3 kittens; 2 of them had faeces all over the caudal 1/3. When the owner contacted the breeder; they said it may be due to the wormer (Excelpet). Kitten 3 does not have diarrhoea. All 3 of them are bright and playful. They have only eaten a small amount of food last night and have not been seen passing faece…	2134	0.58	NULL	NULL	NULL	NULL	NULL	NULL	NULL	NULL	NULL	Recall Reminder - Examination	1	17343724
8309096	86	RxQLD	Cat	British Short Hair	Gray	Male	2016-10-05	1	NULL	19561328	2016-12-24 10:58:39	2	0	19557406	2016-12-24 10:58:39	Reason: New Client - 2nd Vax History: Due 2nd vaccination next week Was mchipped at breeder but unable to find chip when scanning today- reccomend owner contact the breeder to help her find a resolution Biop for 2 weeks; first week was quite pooly- vomited and had diarrhoea and didnt' eat very well. For the past 5ish days though there has been no further v or d; and much brighter in himself O has…	4006	0.58	NULL	NULL	NULL	NULL	NULL	NULL	NULL	NULL	NULL	FFL005 Free health check - welcome email	1	12751967
8309096	86	RxQLD	Cat	British Short Hair	Gray	Male	2016-10-05	1	NULL	19573868	2017-01-04 09:10:11	2	0	19569898	2017-01-04 09:10:11	Reason: 2nd Vaccination History: Hasn't gained any weight since last visit. Very hungry but as soon as eats; has diarrhoea afterwards. Being fed RCW wet and dry kitten food. Drinking well still. Very bright and active at home. Given Advocate last week. Examination: - BAR in consult; meowing loudly - EENT = no inflammation or discharge - Lungs = no crackles or wheezes - Heart = no murmur or arrhyt…	4006	0.59	NULL	NULL	NULL	NULL	NULL	NULL	NULL	NULL	NULL	Reminder 4w	1	12751967
7599623	37	RxQLD	Cat	British Short Hair	Blue	Female	2013-09-04	0	NULL	15544004	2013-11-07 16:11:23	2	0	15542266	2013-11-07 16:11:22	Reason: F3 Vacc & Microchip History: Examination: Laboratory: Assessment: Treatment: Plan:	4304	0.6	38.2	NULL	NULL	NULL	NULL	NULL	NULL	NULL	NULL	Reminder 4w	1	5355175
7826960	115	RxNSW	Cat	British Short Hair	Blue	Female	2015-10-06	0	NULL	24051192	2015-12-09	2	0	24042849	2015-12-09	Reason: Health Check ? Join HPP History: BIOP 5 days. Doing well. Was told by breeder must feed cat raw beef; also fed iams kitten dry but cat not keen on dry food at all. Had first vac 26th Nov 15 and milbemax at that time. O hasn't given cat anything since acquiring it Examination: BAR. Eyes; ears; nose; oral cavity nad. Mm pink. Big belly; abd pal gut ropey. Thoracic ausc nad. No murmur. Skin …	2141	0.6	NULL	NULL	NULL	NULL	NULL	NULL	NULL	NULL	NULL	E0 Standard Consultation	1	17317580
7543056	37	RxQLD	Cat	British Short Hair	Blue Point	Male	2013-02-28	0	NULL	15059133	2013-05-08	2	0	15059081	2013-05-08	History: Examination: Laboratory: Assessment: Treatment: M/chipped Plan:	4304	0.6	NULL	NULL	NULL	NULL	NULL	NULL	NULL	NULL	NULL	Microchip & Registration 1 Pet	1	5355175
7610964	37	RxQLD	Cat	British Short Hair	Blue	Female	2013-10-24	0	NULL	15655087	2014-01-21 09:10:15	2	0	15652547	2014-01-21 09:10:15	History: Well at home; On Royal canin kitten. No vomiting or diarrhoea Examination: BAR; HR - 140; RR - NAD; T - 38.9; EENT - NAD; Abdo - soft and comfortable; no pain on palpation Laboratory: Assessment: Fit for vax Treatment: F3 given MC inserted Plan: 2nd vax in 4 weeks	4304	0.63	NULL	NULL	NULL	NULL	NULL	NULL	NULL	NULL	NULL	Microchip & Registration 1 Pet	1	5355175
7610962	37	RxQLD	Cat	British Short Hair	Blue	Female	2013-10-24	0	NULL	15655081	2014-01-21 09:08:20	2	0	15652541	2014-01-21 09:08:20	History: Well at home; On Royal canin kitten. No vomiting or diarrhoea Examination: BAR; HR - 140; RR - NAD; T - 39.1; EENT - NAD; Abdo - soft and comfortable; no pain on palpation Laboratory: Assessment: Fit for vax Treatment: F3 given MC inserted Plan: 2nd vax in 4 weeks	4304	0.64	NULL	NULL	NULL	NULL	NULL	NULL	NULL	NULL	NULL	Recall Reminder - Vaccination	1	5355175
7611400	105	RxNSW	Cat	British Short Hair	Blue	Male	2014-03-02	0	NULL	21896107	2014-05-10 12:49:22	2	0	21894360	2014-05-10 12:49:22	Reason: R/c History: Not eatinf at home and not well O conern re wt loss and poor body condition Examination: 10 g wt lsos since last visit; still BAR and walking well T taking not successful Offered warmd whiskas cat food ate well O was adding other dry food to the diet Rec at this stage to just feed wtet food to gain wt and body condition; once this is reliable then can startt to wean onto othe…	2099	0.64	NULL	NULL	NULL	NULL	NULL	NULL	NULL	NULL	NULL	E1A Progress Short (5)	1	12233553
7780539	54	RxVIC	Cat	British Short Hair	(none)	Male	2016-08-17	1	NULL	17491026	2016-10-17 12:12:56	2	0	17490443	2016-10-17 12:12:56	Reason: New Kitten History: New kitten check got from petshop last week had f3 on 10th. Wormed with revolution; no other meds; no v/d; feeding RC kitten dry food and some tins. Plan on being indoor and limited access to yard only Mchip scanned Sometimes has crusty eyes; no sniffling; sneezing etc. Examination: See notes Assessment: Healthy kitten Treatment: None Plan: Very mild cat flu symptoms; …	3134	0.64	37.6	160	3	0	45	NULL	NULL	<2	pink	E0 Standard Consultation/Exam	1	12281966
7537433	223	RxQLD	Cat	British Short Hair	Blue	Female	2011-04-29	0	NULL	15009659	2011-07-25	2	0	15009659	2011-07-25	WEIGHT: 0.65 HISTORY: Diarrhoea - chronic - firmed up a little once a/b started. smear unremarkable. flagyl amoxycl combo; change to i/d; Vit B12 inj. -------------------- Fees Charged: -------------------- Dispensing Dispensing Fee 3 Qty: 1 Sale Price $9.9 Flagyl Flagyl Suspension Qty: 5 Sale Price $12.1 Flagyl Flagyl Suspension Qty: 5 Sale Price $2.2 Consultation Consultation Qty: 1 Sale Price …	4311	0.65	NULL	NULL	NULL	NULL	NULL	NULL	NULL	NULL	NULL	Miscellaneous	1	11214095
7599622	37	RxQLD	Cat	British Short Hair	Blue	Male	2013-09-04	0	NULL	15544006	2013-11-07 16:11:23	2	0	15542268	2013-11-07 16:11:22	NULL	4304	0.65	38.1	NULL	NULL	NULL	NULL	NULL	NULL	NULL	NULL	NULL	NULL	5355175
7608109	37	RxQLD	Cat	British Short Hair	Blue	Male	2013-11-01	0	NULL	15629364	2014-01-04 08:52:18	2	0	15626994	2014-01-04 08:52:18	Reason: Vaccination History: EDDU normal. Royal canin kitten. Concerns with ears - very solid and dirty. Vaccination and microchip today. Other litter thought to have giardia. Liquid treatment available for this? Examination: BAR; some crusting in ears but going wel. F3 and microchip. Laboratory: Assessment: Treatment: Plan:	4304	0.65	NULL	100	NULL	NULL	NULL	NULL	NULL	<2	pink	Popantel Tapewormer Tabs (100)	2	5355175
7611400	105	RxNSW	Cat	British Short Hair	Blue	Male	2014-03-02	0	NULL	21894751	2014-05-08 17:03:39	2	0	21893022	2014-05-08 17:03:39	Reason: Complimentary Health Check - Unwell Appointment Notes: *pls scan microchip; email and last vax date. Kylie has just recently got Mo; she's concerned as hes been vommiting; eating little and seems very quite. - Offered Complimentary health check as she is a new client. History: O has since saturday Shaved path on back leg V Monday am and not eat that day and night Ate next day Not move fro…	2099	0.65	NULL	NULL	NULL	NULL	NULL	NULL	NULL	NULL	NULL	FREE Health Check (expires 30th April 2014) PG0009	1	12233553
7603921	37	RxQLD	Cat	British Short Hair	Blue - White	Female	2013-09-30 12:05:14	0	NULL	15587018	2013-12-06 07:49:01	2	0	15584932	2013-12-06 07:49:01	Reason: Vaccination and microchip F3 inactive - Microchip implanted - O to worm at home today. Cardio nad; oral exam nad. Some wax in ears bilaterally; not inflammed. Rcc ear cleaning	4304	0.68	NULL	NULL	NULL	NULL	NULL	NULL	NULL	NULL	NULL	Recall Reminder - Vaccination	1	5355175
7610965	37	RxQLD	Cat	British Short Hair	Blue	Female	2013-10-24	0	NULL	15655093	2014-01-21 09:12:04	2	0	15652553	2014-01-21 09:12:04	History: Well at home; On Royal canin kitten. No vomiting or diarrhoea Examination: BAR; HR - 140; RR - NAD; T - 38.4; EENT - NAD; Abdo - soft and comfortable; no pain on palpation Laboratory: Assessment: Fit for vax Treatment: F3 given MC inserted Plan: 2nd vax in 4 weeks	4304	0.69	NULL	NULL	NULL	NULL	NULL	NULL	NULL	NULL	NULL	Reminder 4w	1	5355175
7907566	244	RxNSW	Cat	British Short Hair	Chocolate	Female	2015-02-27	1	NULL	24743383	2015-05-14 09:48:03	2	0	24737935	2015-05-14 09:48:03	Original Vet : Dilly Abeyawardane Reason: Blood In Stool AAr Appointment Notes: NC History: Bought two kittens from the same breeder (but different litters; 2days apart) less than a week ago. First vaccination and worming given on and and was advised to worm again in a month. Other kitten is doing really well; about double the size of this one but Mimi is very thin; poor appetite; passed some blo…	2607	0.69	NULL	NULL	NULL	NULL	NULL	NULL	NULL	NULL	NULL	!Miscellaneous Food	3	17367663
7747579	85	RxVIC	Cat	British Short Hair	Grey & White	Female	2016-04-27	1	NULL	17172995	2016-07-08 18:33:04	2	0	17169902	2016-07-08 18:33:04	Reason: Vaccination Presented for vaccination but has mild conjunctivitis Red eye seen L at home 1 week Sneezing in the last week at home O had for 2 weeks E/d/u/d ok On kitten food General exam wnl Oral exam temp dentition; no vesicles Eyes- mild chemosis; scant discharge bialteral L >R Dried discharge at nares Chest ausc wnl Abdo palp wnl Temp normal Limbs good Likely URT infection Hold on vacc…	3008	0.7	38.6	NULL	NULL	NULL	NULL	NULL	NULL	NULL	NULL	Doxycycline Tabs 50Mg (150)	2	12282570
7832457	115	RxNSW	Cat	British Short Hair	Gray	Female	2015-11-23	0	NULL	24105642	2016-02-01	2	0	24096101	2016-02-01	Reason: Health Check History: O has mother cat; had a litter of 5 or 6. Mother cat looked after the other only surviving kitten but not this one so Ms G was surprised it made it this far. Since about 2 weeks of age this kitten has had mucopurulent discharge from vulva. O bought some human medication for urinary tract infection from China (abx?) and gave to cat but hasn't made it better. EDDU fine…	2131	0.7	NULL	NULL	NULL	NULL	NULL	NULL	NULL	NULL	NULL	E0 Standard Consultation	1	17311812
7907566	244	RxNSW	Cat	British Short Hair	Chocolate	Female	2015-02-27	1	NULL	24743507	2015-05-18 17:33:09	2	0	24738059	2015-05-18 17:33:09	Original Vet : Dilly Abeyawardane Reason: Bloody Diarrhoea DA History: Was doing really well on Friday; Saturday and most of yesterday but since last night is quiet again; not eating as much; passed some soft faeces with small amount of blood; has picked up again this evening. No interest in Hills i/d or poached chicken; O offered some raw mince and was eating that well. No vomiting over the week…	2607	0.7	NULL	NULL	NULL	NULL	NULL	NULL	NULL	NULL	NULL	E0 Wellness Health Exam (Health)	1	17367663
30550CA	110	RxNSW	Cat	British Short Hair	Blue	Female	2008-10-03	1	NULL	643525CA	2009-01-02 11:38:37	2	0	643161CA	2009-01-02 11:38:37	Original Vet : Dr Anita Edwards; B.V.Sc (N8707) Reason: Vax New Kittern given kitten book History: EDDU:obtained from breeder 23/12/08; vaccinated adn wormed 28/11/08; when came home had vomting and dirrhoea but settled in after one day; has been good but had some dark coloured urine last nhgt; not straining to uriante or defecate; is eating well Diet:kitten saches and dry Parasite control:revolu…	2773	0.7	NULL	NULL	NULL	NULL	NULL	NULL	NULL	NULL	NULL	!Miscellaneous Preventatives	2	14906CA
7927738	115	RxNSW	Cat	British Short Hair	Blue Tabby	Male	2017-04-09	0	2017-06-23	24973783	2017-06-21 08:21:27	2	0	24964499	2017-06-21 08:21:27	Reason: Health Check Owner acquired 3 kittens from a breeder in Armidale yesterday. Out of 3 kittens; 2 of them had faeces all over the caudal 1/3. When the owner contacted the breeder; they said it may be due to the wormer (Excelpet). Kitten 3 does not have diarrhoea. All 3 of them are bright and playful. They have only eaten a small amount of food last night and have not been seen passing faece…	2134	0.7	NULL	NULL	NULL	NULL	NULL	NULL	NULL	NULL	NULL	VAR-Examinations	0	17343724
7927738	115	RxNSW	Cat	British Short Hair	Blue Tabby	Male	2017-04-09	0	2017-06-23	24977387	2017-06-23 19:39:42	2	0	24968032	2017-06-23 19:39:42	Reason: unwell History: O report since last visit D+ still; watery; cat often straining but produce nothing Eating ok; not as much as the other one 3 kittens at home - one is fine and energetic; this one and Kitten 2 quieter compared to the one with no D+ On further questioning O had never witness kittens passing D+ - never seen a puddle of wet/unformed poo. O thinks they have D+ because there wa…	2134	0.7	NULL	NULL	NULL	NULL	NULL	NULL	NULL	NULL	NULL	PAK-Exam	1	17343724
7334740	68	RxVIC	Cat	British Blue	Blue	Male	2012-03-29	1	NULL	14769198	2012-06-18	2	0	14769198	2012-06-18	Original Vet: Dr Nick Lloyd REASON: booster vacc and worming (Assisted by: DD) HISTORY: been well; although bottom is protruding PROBLEMS: Last Well: today Current Meds: nil Diet: fancy feast wet / dry Last Ate: Water Intake: Current Vacc / HW / Flea / Worm: worming today Companions: no Environment: indoor EXAMINE: Demeanour: BAR BCS (/5) = 3 HR/PR: RR/Chest: MM/CRT: Oral/Teeth/Gums - Dental Scor…	5070	0.71	NULL	NULL	NULL	NULL	NULL	NULL	NULL	NULL	NULL	F3 Vaccination	1	11096659
8321427	19	RxQLD	Cat	British Short Hair	Blue	Male	2016-12-24	1	NULL	19714149	2017-03-16 16:02:31	2	0	19710593	2017-03-16 16:02:31	Reason: vacc; Worming; Nails Appointment Notes: Special payment terms exist History: Has been at home for 10 days No concerns Requires vaccaintion Currently on RC dry and wet food Slightly soft faeces Examination: BAR Mmpink adn moist CRT<1 Adbo exam AND Thoracic exam NAD Ears NAD Eyes NAD mild discharge but no conjunctivitis Skin NAD LN;s NAD Teeth NAD Laboratory: Nil Assessment: No concerns on …	4074	0.72	NULL	120	NULL	NULL	NULL	NULL	NULL	NULL	NULL	DOC-Procs	5	11016793
7830980	107	RxNSW	Cat	British Short Hair	Grey & White	Female	2015-10-28	1	NULL	24089951	2016-01-16 12:07:39	2	0	24080791	2016-01-16 12:07:39	Reason: Vaccination History: Has had for a wk; flea treated then; wormed/F4 23/12. Currently on Advance dry with whiskas and beef. Poos sometimes a bit runny towards the end - gets stuck on fur and ends up tracking through house. Otherwise toiletting ok. Examination: BAR; heart/lungs ok; abdo ok. Laboratory: Assessment: Treatment: Felovax F4 B#5180135A Milbemax 1/2 PO; then 1/2 in 4wks Feed dry o…	2196	0.725	38.6	NULL	5	0	NULL	NULL	NULL	<2	pink	Milbemax Cat 0 - 2Kg (20)	1	17319625
7695901	85	RxVIC	Cat	British Short Hair	Blue	Female	2015-04-02	1	NULL	16617307	2015-06-11 09:30:19	2	0	16616667	2015-06-11 09:30:19	Reason: Uti? History: Passing small amounts of urine frequently on the floor. Past 24 hours has been blood in urine. Has quiet days when is very inactive : very quiet yesterday after 2 very active days. Appetite OK Examination: Lean body condition. Bladder and bowel empty. Abdominal palpation normal. T39.8 Laboratory: Assessment: UTI - why ? Treatment: Plan: If ongoin gor recurrent need to work u…	3182	0.75	39.8	200	2.5	0	NULL	NULL	NULL	n	n	E0 Standard Consultation/Exam	1	12248069
7695901	85	RxVIC	Cat	British Short Hair	Blue	Female	2015-04-02	1	NULL	16619675	2015-06-13 09:55:49	2	0	16619024	2015-06-13 09:55:49	Reason: Revisit History: Examination: o says urine clear now; chat re age and low level poss congenital(as per peter chat); cont v/vet (given in cons); o says poo outside tray; disc litter tray cleanliness and stress; o thinks kitten settled in better now with other cat than prev. Laboratory: Assessment: Treatment: Plan:	3182	0.75	NULL	114	3	0	NULL	NULL	NULL	n	n	E1 Progress/Revisit	1	12248069
7695901	85	RxVIC	Cat	British Short Hair	Blue	Female	2015-04-02	1	NULL	16632327	2015-06-26 16:37:04	2	0	16631607	2015-06-26 16:37:04	Reason: Vaccination History: going well; toilet issues solved; Examination: chat re scratch pole choices(snooza vs loop carpet or rope) eyes ears abdo palp heart sounds normal; o has wormer and flea product; Laboratory: Assessment: Treatment: Plan: vacc and desex 1 mth	3182	0.75	38.4	186	3	0	NULL	NULL	NULL	n	n	F3 Vaccination	1	12248069
7851785	102	RxNSW	Cat	British Short Hair	Blue W/white	Male	2016-01-11	1	NULL	24235555	2016-04-02 11:07:21	2	0	24234592	2016-04-02 11:07:21	Reason: 10.45app Health C Heck Appointment Notes: see web booking History: bought from breeder in sydney. Had for about a week and a half. Not growing as fast as brother. Edud normally. Wouldnt eat the advance kitten so giving whiskas instead. Wormed and flead at breeder and had one vax. Examination: bar; smaller than brother. Vitals normal on exam. Laboratory: Assessment: fit to vax Treatment: f…	2250	0.75	37.4	NULL	NULL	NULL	NULL	NULL	NULL	NULL	NULL	Reminder Vax 4w	1	17337272
7543056	37	RxQLD	Cat	British Short Hair	Blue Point	Male	2013-02-28	0	NULL	15068015	2013-05-15 15:16:35	2	0	15067911	2013-05-15 15:16:35	Reason: F3 Only CCCQ Rates History: Cuddles presents for vaccination Eating and drinking well No other concerns Owner applies advocate Examination: BAR Bcs 5/9 T 38.7 HR and RR normal Thoracic ausc and abdominal palp normal Able to right rise and ambulate normally Integument normal Assessment: NAD on pe Plan: F3 vacc sc; repeat 4 weeks Continue preventative health care	4304	0.76	NULL	NULL	NULL	NULL	NULL	NULL	NULL	NULL	NULL	Recall Reminder - Vaccination	1	5355175
7833052	128	RxNSW	Cat	British Short Hair	Blue	Male	2015-11-10	1	NULL	24112556	2016-02-07	2	0	24102868	2016-02-07	History: Examination: QAR. Appropriste wt. TPR NAD. Mm ink and crt notmal Laboratory: Assessment: Treatment: Plan:	2762	0.77	NULL	NULL	NULL	NULL	NULL	NULL	NULL	NULL	NULL	E0 Wellness Health Exam (Health)	1	17320641
7925031	130	RxNSW	Cat	British Short Hair	Silver Tabbie & White	Male	2017-03-07	0	NULL	24941359	2017-05-20 10:47:52	2	0	24932613	2017-05-20 10:47:52	Reason: Blood Nose. O Very Worried. Appointment Notes: Has a FFL free health check History: Os acquired from breeder 3 days ago Been on vibravet paste last few days for cat flu This morning nose started bleeding; O report no improvement in sneezing D+ last few days; eating ok; no v+ Diet: mix of wet and dry kitten food Examination: BAR. Mm pink;moist; crt<2 TPR wnl Abdo palp nad Dried blood aroun…	2150	0.77	NULL	NULL	NULL	NULL	NULL	NULL	NULL	NULL	NULL	Milbemax Cat 0 - 2Kg (20)	0.5	17376095
7118111	221	RxQLD	Cat	British Short Hair	Blue	Female	2009-10-06	1	NULL	13697243	2009-12-22	2	0	13726134	2009-12-22	Original Vet : Dr Hugh McIntosh Reason: H. Diarrhoea Consult Nurse:danielle History: Stools have blood in them for 3-4 days. Been on proplan dry food with a little bit of fancy feast soft food. Occasionally eats adult cat food. No vomiting. Stools are diarrhoea mucousy and blood streaked. Not sure when she was last wormed. Vacc with fevac 4 on 7-12-09. Had diarrhoea since they picjked her up 10 d…	4350	0.775	37.7	NULL	NULL	NULL	NULL	NULL	NULL	NULL	NULL	Lectade Sachets (12)	1	10955943
7603923	37	RxQLD	Cat	British Short Hair	Blue - White	Male	2013-09-30	0	NULL	15587009	2013-12-06 07:34:50	2	0	15584923	2013-12-06 07:34:50	Reason: Vaccination and microchip F3 inactive - Microchip implanted - O to worm at home today. Cardio nad; oral exam nad. Some wax in ears bilaterally; not inflammed. Rcc ear cleaning cleaning	4304	0.78	NULL	NULL	NULL	NULL	NULL	NULL	NULL	NULL	NULL	Recall Reminder - Vaccination	1	5355175
7751075	121	RxNSW	Cat	British Short Hair	Blue & White	Male	2013-12-24	1	NULL	23056007	2014-02-24 17:47:17	2	0	23056012	2014-02-24 17:47:17	Original Vet : Old Users Original Vet : Polly Yau N9853 Reason: New Kitten Check Up Appointment Notes: Has fleas Subjective: Acquired from Sentry Point on Saturday. Has been very timid. Also noticed lots of fleas; has just applied advocate. EDDU normal. Diet of wet and dry kitten food. Objective: mm; crt; heart; lungs ok. Distended abdomen. Assessment: heavy flea infestation and also possibly par…	2525	0.79	38.7	200	NULL	NULL	NULL	NULL	NULL	<2s	pink	E0 Standard Consultation	1	12614952
7706954	85	RxVIC	Cat	British Short Hair	Blue	Female	2015-08-26	0	NULL	16757082	2015-11-11 09:04:03	2	0	16755326	2015-11-11 09:04:03	Reason: Drop Off Ump Chk History: Had for 3 days; eating and drinking well; no vomiting or diarrhoea. Owner feels cat is lame; possibly right forepaw Examination: forleg exam NVL as requested; does seem to be reluctant to walk; poss bunny hopping.... Trauma/#/nneurological????? Checked with owner who said was normal when got home but doesnt know of any accidents/injuries at home. Elect hold to Rx…	3000	0.8	38.6	162	3	0	NULL	NULL	NULL	n	n	Dexapent 5 50Ml	0.1	12249664
7706954	85	RxVIC	Cat	British Short Hair	Blue	Female	2015-08-26	0	NULL	16758506	2015-11-12	2	0	16756740	2015-11-12	Reason: X-Ray History: Examination: xrays unclear; possible lumbral sacrum abnormality Assessment: still bunny hoping Treatment: dex inj 0.1ml Plan: monitor for improvement	3000	0.8	NULL	NULL	NULL	NULL	NULL	NULL	NULL	NULL	NULL	Dexapent 5 50Ml	0.1	12249664
8247699	87	RxQLD	Cat	British Short Hair	Blue	Female	2015-10-20	0	NULL	18866483	2015-12-29 10:38:16	2	0	18866116	2015-12-29 10:38:16	Reason: Flight Health Check And Certificate Plan: Consultation Time: History: New owner is in Mackay needs health check to fly. Not vaccinated yet; but has been wormed at home. Subjective: BAR Objective: Temp 38.8 MM pink; moist CRT <2 HR 160 FP NAD BCS: /9 Wt: kg CV: No audible murmurs RESP: No wheezing/crackles RR 20 GIT: No pain on abdominal palpation U/G: NAD Neuro: NAD M/S: NAD Integ: NAD Op…	4885	0.8	NULL	NULL	NULL	NULL	NULL	NULL	NULL	NULL	NULL	E0 Standard Consultation/Exam	1	12718848
8253850	32	RxQLD	Cat	British Short Hair	White & Grey	Female	2015-12-06	1	NULL	18969731	2016-02-20 08:25:25	2	0	18968825	2016-02-20 08:25:25	Reason: Eye Problem History: Blepharospasm of the LEFT eye past 24h Otherwise well Plays rough with other cat No signs of flu Examination: Blepharospasm of the right eye Right eye flurascien negative Mild conjunctivitis with brown discharge Left eye wnl Laboratory: Assessment: Uni-lat conjunctivitis/trauma? Treatment: Amacin bid Plan: Vac and recheck 5-7d --- PHONE*********** 15:58:39 PM JJ1: Rec…	4217	0.8	NULL	NULL	NULL	NULL	NULL	NULL	NULL	NULL	NULL	E0 Standard Consultation/Exam	1	12722142
8314201	94	RxQLD	Cat	British Blue	Lilac	Female	2016-11-15	1	NULL	19614512	2017-01-24 09:14:02	2	0	19610356	2017-01-24 09:14:02	Reason: Worming Subjective: cage is 3.8kg.Had f5 at first vacc. Discussed we do an f3. Objective: worming today Laboratory: Assessment: Plan:	4670	0.8	NULL	NULL	NULL	NULL	NULL	NULL	NULL	NULL	NULL	Milbemax Cat 0 - 2Kg (20)	1	10907079
7691982	5	RxVIC	Cat	British Short Hair	Lilac	Male	2015-01-09	0	NULL	16558876	2015-04-08 12:58:14	2	0	16558642	2015-04-08 12:58:14	Reason: F3 History: went to AEC 5 d ago for having firm; bloated abdomen - was checked with US and found to have faeces++ in abdomen - microlax was administered and Frank defecated soon after Has been eating Whiskas food but o has just changed onto RC food Examination: BAR; lean; body condition 3/9 TPR normal; no hernia; clear eyes ears + Teeth Laboratory: Assessment: fit for vacc Treatment: admi…	3188	0.8	38.3	152	NULL	NULL	NULL	NULL	NULL	NULL	NULL	F3 Vaccination	1	700686
7799490	108	RxNSW	Cat	British Short Hair	Blue	Male	2015-03-14	1	NULL	23856703	2015-05-25 14:23:34	2	0	23852865	2015-05-25 14:23:34	Reason: Lethargic; Off Food Today; History: Was going really well until last night. Had a young child playing rough with kitten; after that kitten became lethargic and just wanted to sleep. O has been letting him sleep in front of the heater. This morning has not changed behaviour and seeming to limp on LHL. Ate this morning. Urinated in litter tray this morning. Examination: QAR but sitting up. …	2204	0.8	NULL	NULL	NULL	NULL	NULL	NULL	NULL	NULL	NULL	E0 Standard Consultation	1	10867370
8032414	31	RxQLD	Cat	British Short Hair	Cream	Male	2014-09-22	0	NULL	17492261	2014-11-27 12:43:35	2	0	17488236	2014-11-27 12:43:35	Reason: Lost Microchip Or Not Working Appointment Notes: Redlands pets rang this morning to let us know and would like you to fax over the new chip details - they are also wondering if the replacement will be for free - TG History: doing well no microchip Hills science Will be Alex client Examination: BAR GPE good Chest nad no murmur Abdo soft LN nad Ears nad Laboratory: Assessment: Well nsf Micr…	4160	0.8	38.2	130	4	0	NULL	NULL	NULL	1	p+m	G0628 Free Health Check	1	12578744
7935066	132	RxNSW	Cat	British Short Hair	Blue	Female	2017-07-24	0	2017-10-31	25090522	2017-10-11 09:02:45	2	0	25079264	2017-10-11 09:02:45	Due for secnd vaccination Well at home Eddu no v/d/c/s Examination: BAR; chest nad Abdo nad Mm pink moist crt 1 sec Vitals all good Fit for vaccination Fel-O-Vax F4 5180141A Booster 1 month Milbemax PO; cont monthly --- 31/10/2017 17:34:24 WS6: O reported cat passed away	2020	0.81	38.9	136	2021-09-05	0	NULL	NULL	NULL	1 SEC	PINK	RES-Exam Room	15	17381019
68965CA	110	RxNSW	Cat	British Short Hair	Blue	Female	2017-09-03	0	NULL	1041396CA	2017-11-06 10:07:06	2	0	1040935CA	2017-11-06 10:07:06	Original Vet : Dr Jo Lyn Tan BVSc. Reason: New Kitten - Weepy Eye - JB History: Acquired yesterday from a breeder Has had a weepy left eye which the breeder has provided opticin for Loki has been bright and energetic O was advised to scan Loki's microchip to confirm which litter she came from O was advised that Loki is a male Eating/drinking well. No v/d/c/s Has had 1 vaccination and on a spot on…	2285	0.81	NULL	NULL	NULL	NULL	NULL	NULL	NULL	NULL	NULL	E0 Wellness Health Exam (Health)	1	28843CA
7826960	115	RxNSW	Cat	British Short Hair	Blue	Female	2015-10-06	0	NULL	24067359	2015-12-23	2	0	24058703	2015-12-23	Reason: Vaccination History: fine at home. Very picky with food; feeding iams kitten at the moment and only eat very very small amount of it; much prefers the tin food. O tried mixing wet and dry; also tried soaking it; and cat just walks away. Toileting fine; active. No V+/D+; occassional S+ but no nasal discharge Examination: BAR. PE nad and wnl Assessment: fit to vac Treatment: fel-o-vax 3 186…	2141	0.83	NULL	NULL	NULL	NULL	NULL	NULL	NULL	NULL	NULL	F3 Vaccination (Healthy Pets)	1	17317580
7543050	37	RxQLD	Cat	British Short Hair	Blue	Male	2013-02-28	0	NULL	15059123	2013-05-08	2	0	15059071	2013-05-08	Reason: 1st Vacc Appointment Notes: Overdue reminders History: E;d;u;f all normal Examination: PEx all normal Laboratory: None Assessment: F3 due Treatment: F3 given M/chipped Plan: F3 in 1mo	4304	0.83	38.1	120	2021-09-05	0	12	NULL	NULL	<2sec	pink	Microchip & Registration 1 Pet	1	5355175
7599621	37	RxQLD	Cat	British Short Hair	Blue	Male	2013-09-04	0	NULL	15544005	2013-11-07 16:11:23	2	0	15542267	2013-11-07 16:11:22	Reason: F3 Vacc & Microchip History: Examination: Laboratory: Assessment: Treatment: Plan:	4304	0.84	38.8	NULL	NULL	NULL	NULL	NULL	NULL	NULL	NULL	Recall Reminder - Vaccination	1	5355175
6825245	37	RxQLD	Cat	British Blue	Blue	Female	2011-11-30	1	NULL	12137151	2012-01-30 10:15:51	2	0	12135540	2012-01-30 10:15:51	History: Examination: Laboratory: Assessment:Tail fracture which has healed Treatment: f3 + microchip Plan:	4304	0.85	NULL	NULL	NULL	NULL	NULL	NULL	NULL	NULL	NULL	F3 Vaccination	1	5355175
7603918	37	RxQLD	Cat	British Short Hair	Blue	Female	2013-09-30	0	NULL	15587017	2013-12-06 07:48:02	2	0	15584931	2013-12-06 07:48:02	Reason: Vaccination and microchip F3 inactive - Microchip implanted - O to worm at home today. Cardio nad; oral exam nad. Some wax in ears bilaterally; not inflammed. Rcc ear cleaning cleaning	4304	0.85	NULL	NULL	NULL	NULL	NULL	NULL	NULL	NULL	NULL	Recall Reminder - Vaccination	1	5355175
7600098	37	RxQLD	Cat	British Short Hair	Blue	Female	2013-09-04	0	NULL	15544003	2013-11-07 16:11:23	2	0	15542265	2013-11-07 16:11:22	Reason: F3 Vacc & Microchip History: Examination: Laboratory: Assessment: Treatment: Plan:	4304	0.86	38.5	NULL	NULL	NULL	NULL	NULL	NULL	NULL	NULL	F3 Vaccination	1	5355175
7543053	37	RxQLD	Cat	British Short Hair	Blue	Female	2013-02-28	0	NULL	15059115	2013-05-08	2	0	15059063	2013-05-08	Reason: 1st Vacc Appointment Notes: Overdue reminders History: E;d;u;f all normal Examination: PEx all normal Laboratory: None Assessment: F3 due Treatment: F3 given M/chipped Plan: F3 in 1mo	4304	0.87	38.1	120	2021-09-05	0	12	NULL	NULL	<2sec	pink	F3 Vaccination	1	5355175
7703323	85	RxVIC	Cat	British Short Hair	Blue	Female	2015-07-16	0	NULL	16707376	2015-09-17 10:41:40	2	0	16705964	2015-09-17 10:41:40	Reason: V And D Ump History: from UMP 5/9.. No post purchase checkup done. All ok until 2 days ago when diarrhoea started. Vomited 3 times over past 48 hours. Still eating but less. Fed RC kitten. Gave cooked chicken that has been in fridge for 2 days the day before diarrhoea started. Examination: Abdominal palpation normal. Thoracic ausc normal. Hydration normal. Laboratory: Assessment: Gastroen…	3053	0.9	38.3	180	2021-05-03	0	NULL	NULL	NULL	1 sec	pink	E0 Standard Consultation/Exam	1	12276285
7703323	85	RxVIC	Cat	British Short Hair	Blue	Female	2015-07-16	0	NULL	16716841	2015-09-28 10:45:24	2	0	16715355	2015-09-28 10:45:24	Reason: Vaccination Appointment Notes: Overdue reminders History: Examination: f3; been on royal canin since had. Has been giving chicken also. O concerned re soft Fx; rec worm and change food brand to advance /hiulls/iams Rec intest diet for now and last vacc 1 mth and r/v 1-2 wks if not happy with Fx. Abdo little gassy and fluidy. Laboratory: Assessment: Treatment: Plan:	3053	0.9	38.3	180	3	0	NULL	NULL	NULL	n	n	Recall Reminder - Vaccination	1	12276285
7704151	85	RxVIC	Cat	British Short Hair	Blue	Female	2015-07-07	1	NULL	16718796	2015-09-29 17:18:48	2	0	16717296	2015-09-29 17:18:48	Reason: Vaccination; Flea; Worming; Ump Appointment Notes: No medication from petshop History: Examination: f3; eyes ears abdo palp heart sounds normal; Laboratory: Assessment: Treatment: Plan: f3 desex nxt mth	3000	0.9	38.3	168	3	0	NULL	NULL	NULL	n	n	Reminder Vax 4w	1	12276681
7706954	85	RxVIC	Cat	British Short Hair	Blue	Female	2015-08-26	0	NULL	16760648	2015-11-14	2	0	16758865	2015-11-14	Reason: In Hosp Seems to be improving. Walking on back legs more separatedly and climbing up on front desk table as well.	3000	0.9	NULL	NULL	NULL	NULL	NULL	NULL	NULL	NULL	NULL	Dexapent 5 50Ml	0.1	12249664
7747660	85	RxVIC	Cat	British Short Hair	Black	Female	2016-04-24	0	NULL	17170255	2016-07-06 17:32:13	2	0	17167184	2016-07-06 17:32:13	Reason: Vaccination F3 Had for 1 days No previous vaccination or worming Onkitten food RC kitten E/d/u/d ok Bright BCS 5/9 Oral temp dentition; wnl Oral cavity wnl Nodes wnl Eyes and ears wnl Chest ausc wnl Abdo palp- potty to feel but relaxed and wnl otherwise Limbs wnl Temp39.1 Limbs good Healthy kitten Requires worming Vacc f3- to be indoors only Rec desex Rec micrichip Worm today Rv 4 week fo…	3008	0.9	39.1	NULL	NULL	NULL	NULL	NULL	NULL	NULL	NULL	Recall Reminder - Vaccination	1	12288119
8025528	80	RxQLD	Cat	British Short Hair	Blue	Female	2012-02-24	1	NULL	17408217	2012-04-30 17:45:52	2	0	17408196	2012-04-30 17:45:52	Original Vet : Jim Healy Reason: Vaccination Health good. Ausc & palp NAD. For early desexing at 12 weeks - O informed of slightly increased GA risk. -------------------- Fees Charged: -------------------- Vaccine F3 Killed (Fel-O-Vax/Fevac) Qty: 1 Sale Price $76.00 Milbemax Tabs Cats 0-2kgs Qty: 0.5 Sale Price $4.20 Discount Qty: 1 Sale Price $-8.00	4020	0.9	NULL	NULL	NULL	NULL	NULL	NULL	NULL	NULL	NULL	!Miscellaneous Preventatives	0.5	12590978
7741048	54	RxVIC	Cat	British Short Hair	Blue	Male	2016-02-02	0	NULL	17096669	2016-04-21 17:13:59	2	0	17093995	2016-04-21 17:13:59	Reason: Nurse Kitten Talk Appointment Notes: Please confirm all details are correct and ask for email address. Thank you. (BTG) Reason: New puppy check-up Adopted from breeder (Barb) in Traralgon last friday. Microchipped & due for vaccs in one weeks time. 8 weeks. EDUD well. Toileting well. Indoor only cat; using litter box well. Gave sachet of wet food last night ; diarrhoea ++. O concerned w s…	3134	0.9	NULL	NULL	NULL	NULL	NULL	NULL	NULL	NULL	NULL	E0 Standard Consultation/Exam	1	12284662
7925031	130	RxNSW	Cat	British Short Hair	Silver Tabbie & White	Male	2017-03-07	0	NULL	24945059	2017-05-24 11:16:23	2	0	24936248	2017-05-24 11:16:23	History: Os report sneezing reduced; no more nose bleed; much more energetic; d+ stopped. Noticed lesion on face spreading however Examination: BAR; much brighter than on sat. Mm pink;moist; crt<2 2cm circular region alopecia R upper lip- no fluorescence on woods lamp Rest of skin wnl No nasal discharge Assessment: Lesion on face- suspicious of ringworm Plan: Os to get Lamisil cream from pharmacy…	2150	0.9	NULL	NULL	NULL	NULL	NULL	NULL	NULL	NULL	NULL	PAK-Exam	1	17376095
7925031	130	RxNSW	Cat	British Short Hair	Silver Tabbie & White	Male	2017-03-07	0	NULL	24946271	2017-05-25 11:34:01	2	0	24937438	2017-05-25 11:34:01	History: Os noticed 2 new lesions on head- one above R eye and another behind R ear Otherwise BAR. EDDU normal Examination: BAR. Mm pink;moist; crt<2 TPR wnl Abdo palp nad Similar lesion of alopecia to one on muzzle but more scaly Assessment: Suspect ringworm Plan: Advised O to continue lamisil cream on all lesions If spreads may need oral antifungal Clean environment; wash bedding --- 29/05/2017…	2150	0.9	NULL	NULL	NULL	NULL	NULL	NULL	NULL	NULL	NULL	DOC-Examinations	10	17376095
7709704	93	RxVIC	Cat	British Short Hair	Grey	Male	2015-10-14	1	NULL	16804291	2015-12-15 16:07:19	2	0	16799745	2015-12-15 16:07:19	Reason: Health Check Appointment Notes: Got him 3 days ago History: When he came home he defecated sloppy faeces with blood. Since then it has been normal. Dry food - possibly Royal Canin. Examination: BAR MM pink moist CRT <2sec THor ausc nad Mild ocular discharge medial canthus that is normal Eyes look normal Lungs clear Lns wnl P/e nad Laboratory: N/a Assessment: Healthy on exam Treatment: Dew…	3149	0.91	39	168	2021-09-04	0	44	0	NULL	<2sec	Pink moist	Drontal Cat 4Kg Tabs (60)	1	12279389
7709704	93	RxVIC	Cat	British Short Hair	Grey	Male	2015-10-14	1	NULL	16982885	2015-12-29 14:55:52	2	0	16980857	2015-12-29 14:55:52	Reason: F3 Appointment Notes: Overdue reminders History: RC Kitten dry with water soaked. 1st F3 on 25/11/15 Examination: BAR Both testicles in scrotum P/e nad Laboratory: N/a Assessment: Healthy on exam Treatment: F3 sc Plan: Start advocate in 2 weeks. Administered 1/2 drontal 4kg tab O had from before. Next vacc in 5 weeks. Discussed desexing; hpp - declined.	3149	0.91	NULL	NULL	NULL	NULL	NULL	NULL	NULL	NULL	NULL	Reminder Vax 4w	1	12279389
7856623	85	RxVIC	Cat	British Short Hair	Blue & White	Male	2016-11-09	0	NULL	17825543	2017-02-02 10:15:20	2	0	17825211	2017-02-02 10:15:20	Reason: 2nd Vax History: BWO 3 weeks; was feeding canned food; recently changed to (unknown brand) pellet food. Had diarrhoea episode twice 2 weeks ago & again this am... Examination: BAR; sl underweight Laboratory: Assessment: client missed first appt; arrived 15min late for second appt; asked questions such as "why did he have diarrhoea this morning"; asked me to deworm with 1/2 tab she brought…	3006	0.91	37.8	176	3+	NULL	24	NULL	NULL	<2	pink moist	Reminder Vax 4w	1	12335416
8272459	21	RxQLD	Cat	British Short Hair	Blue & White	Female	2016-03-18	1	NULL	19157502	2016-05-28 15:23:28	2	0	19155552	2016-05-28 15:23:28	Reason: New Pet Pedigree Health Check-Voucher Appointment Notes: mw History: Collected today from Breeder Will be fed RCW kitten Will be indoor cat exclusively Advocate and worming yesterday Examination:Nervous BAR; HR 180; OMM pink; CRT 1 sec; heart & lungs clear; abdo benign; ears; eyes & integ NAD; nil fleas; joints OK; LN NAD DS dec teeth BCS 5/9 Assessment: healthy kitten Treatment: nil Plan…	4171	0.92	NULL	NULL	NULL	NULL	NULL	NULL	NULL	NULL	NULL	NULL	NULL	5120949
7908190	79	RxQLD	Cat	British Short Hair	White	Male	2009-09-09	1	NULL	16538601	2009-11-19 15:21:27	2	0	16538584	2009-11-19 15:21:27	Original Vet : Graham Maskiell Reason: Post Purchase Check; nad on exam Appointment Notes: Need to check sex - not sure!! -------------------- Fees Charged: -------------------- Health Care 48hr Pets For Life Qty: 1 Sale Price $0.00	NULL	0.92	NULL	NULL	NULL	NULL	NULL	NULL	NULL	NULL	NULL	E0 Standard Consultation/Exam	1	NULL
7943936	132	RxNSW	Cat	British Short Hair	Blue	Female	2017-10-10	0	NULL	25164099	2017-12-19	2	0	25151597	2017-12-19	Reason: Sore Leg Noticed meimei is sore on LHL this morning; limping when walking; has improved compared to ealier today Otherwise all well at home Eddu no v/d/c/s Already had first vaccination Worming/flea prevention all up to date Examination: BAR; limping LHL when walking Mild swelling on tarsal joint; with pain on manipulation HR 160 arrhythmia??; lung dry Mm pink moist crt< 2 sec Abdo soft c…	2017	0.94	NULL	NULL	NULL	NULL	NULL	NULL	NULL	NULL	NULL	Recall Reminder - Examination	1	17385443
6212219	5	RxVIC	Cat	British Short Hair	Champage	Female	2010-03-03	1	NULL	8745757	2010-05-14 14:08:00	2	0	8745351	2010-05-14 14:08:00	Reason: new kitten vacc Examination: vitals Ok Ln etc Ok Assessment: vacc Plan: chip and advocate next time	3191	0.95	NULL	156	NULL	0	36	NULL	NULL	<2	pink	Milbemax Cat 0 - 2Kg (20)	0.5	694584
6862590	108	RxNSW	Cat	British Short Hair	Cream	Male	2009-02-20	1	NULL	12475309	2009-05-16	2	0	12475309	2009-05-16		2049	0.95	NULL	NULL	NULL	NULL	NULL	NULL	NULL	NULL	NULL	F3 Vaccination	1	10866249
8269797	28	RxQLD	Cat	British Short Hair	Blue	Male	2016-02-05	1	NULL	19108983	2016-05-04 10:44:48	2	0	19107258	2016-05-04 10:44:48	Reason: Castrate; Vacc; Chip Appointment Notes: 1st vacc done 8/4. Castrate & microchip Anaesthesia: Premed: ACP ACP + 0.05ml Methone SC/IV Induction & Maintaince: Surgery: Surgery: * Routine castration with the cords tied upon themselves Treatment: * Post Operative Medications: 0.2mg/kg loxicom SQ given for pain relief Assessment: Routine Cat Castration --- 05/05/2016 10:20:22 AM SJ3: Recall - S…	4054	0.95	NULL	NULL	NULL	NULL	NULL	NULL	NULL	NULL	NULL	F5 Vaccination	1	12702427
7280832	108	RxNSW	Cat	British Blue	Blue	Female	2012-09-15	1	NULL	14544766	2012-12-10 10:35:36	2	0	14544707	2012-12-10 10:35:36	Reason: JLT Microchip Appointment Notes: Bobbi due for 2nd vax on 15th but O can't come in. Wants to microchip today and vax if poss. History: Owner bought from breeder 10 days ago; was given opticin eye drop because of eye problem. Eye s not better; then owner called breeder and breeder gave owner vibravet to use; owner has not started yet. Nov 10 vac with f4. Due second vac for now Last wormed …	NULL	0.96	39	180	2021-09-05	NULL	40	NULL	NULL	2s	pink	Eye Fluorescein Stain	1	NULL
56935CA	110	RxNSW	Cat	British Short Hair	Blue	Female	2015-03-19	1	NULL	910859CA	2015-05-31 10:48:05	2	0	910472CA	2015-05-31 10:48:05	Original Vet : Dr Tarren Burns; B.V.Sc (N9841) Reason: Vaccination History: EDDU: Diet:advantage and barf Parasite control:adcocate Had one f3 already. Examine: Cardiorespiratory System:n Gastrointestinal system:n Integument:n Ocular system:n Genitourinary system:n Neurological system:n Musculoskeletal system:n Treatment: F3 Vaccination sc left flank Batch: B1866126A exp- 17MAR16 Plan: next vacci…	2747	0.96	NULL	NULL	NULL	NULL	NULL	NULL	NULL	NULL	NULL	F3 Vaccination	1	10526CA
6112724	6	RxVIC	Cat	British Short Hair	Blue	Female	2009-11-11	1	NULL	8464779	2010-02-08 17:34:38	2	0	8513025	2010-02-08 17:34:38	Reason: Vaccination History: BAr happy cat. Eating and drinking ok. Has had soft stools; but is likely due to change in diet recently. Is eating dry and moist wet food from supermarket. Wromed and flea monthly Advocate. Examination: BAR TPR normal Laboratory: Assessment: Treatment: Vacc. (2nd vacc) F4 only. Offered FIV butb is going to be an indoor cat and may consider in future if it will become…	3178	0.97	39.3	200	NULL	NULL	20	NULL	NULL	<2	mm	Adjustment - RxWorks Use Only	1	6425367
7208599	2	RxQLD	Cat	British Short Hair	Blue Point	Female	2012-07-18	1	NULL	14182768	2012-09-25 16:57:08	2	0	14181788	2012-09-25 16:57:08	History: from melbourne; o had them for 4 days now; both kittens BAR; very playful; eating well; sneezing +++. Mild serous nasal discharge Eyes - NAd Thorax - NAD Abd - NAD Temp wnl Home on noroclav and 2nd vacc in 2wks Worming due next wk Will be indoor only cat Examination: Laboratory: Assessment: Treatment: Plan:	4221	0.97	NULL	NULL	NULL	NULL	NULL	NULL	NULL	NULL	NULL	Milbemax Cat 0 - 2Kg (20)	1	11014287
7777462	4	RxVIC	Cat	British Short Hair	(none)	Male	2016-06-27	0	NULL	17450770	2016-09-06 16:50:02	2	0	17450420	2016-09-06 16:50:02	Reason: Health Check History: BIOP for 2 days - adopted from a pet store at the Vic market on Sunday. O was instructed to feed dry food but Kimchi wasn't sure of what this was and didn't eat for the first day. Ate yesterday - when offered some moistened dry food and wet food. Hasn't defecated in the last 24hrs; using litter tray to urinate. Current diet consists of RC wet & dry kitten food. UTD w…	3147	0.97	NULL	NULL	NULL	NULL	NULL	NULL	NULL	NULL	NULL	F3 Vaccination HPP	1	11124825
7911278	108	RxNSW	Cat	British Short Hair	Chocolate	Male	2016-10-11	1	NULL	24789147	2016-12-29 11:13:13	2	0	24783058	2016-12-29 11:13:13	Reason: Remove Stitches New Client Appointment Notes: On line booking new client remove stitches from desex & health check. Contacted & will attended early to complete form; File started wtih online info. KG History: History: Desexed last tues; picked up last sat EDDU Sneezing often; n nasal or ocular discharge; no cough Only cat; only indoors Vax- 1st on desex; next vax on 18th Jan Eats a lot; w…	2048	0.97	NULL	NULL	NULL	NULL	NULL	NULL	NULL	NULL	NULL	E0 Standard Consultation	1	17369542
7208598	2	RxQLD	Cat	British Short Hair	Blue	Male	2012-07-18	1	2017-08-04	14182803	2012-09-25 17:13:01	2	0	14181823	2012-09-25 17:13:01	Reason: Sneezing + Health Check History: from melbourne; o had them for 4 days now; both kittens BAR; very playful; eating well; sneezing +++. Mild serous nasal discharge Eyes - NAd Thorax - NAD Abd - NAD Temp wnl Home on noroclav and 2nd vacc in 2wks Worming due next wk Will be indoor only cat Examination: Laboratory: Assessment: Treatment: Plan: ---27/09/2012 12:34:42 WG3:Recall - Consultation …	4221	0.98	NULL	NULL	NULL	NULL	NULL	NULL	NULL	NULL	NULL	E0 Standard Consultation/Exam	1	11014287
6685019	52	RxVIC	Cat	British Blue	Blue	Female	2008-12-01	1	NULL	11356239	2009-02-11 08:34:06	2	0	11356239	2009-02-11 08:34:06	Consultant: Dr Barbara Henderson Reason: spey + tatt x1 RW + trim claws History: No TPR done; Michael had to leave as his son has been caught down at the fires;but he`s ok;ta;RW Examine: kitten is not ameniable to handling very much. Appears healthy. Gas down in box; intubate and maintain on isoflurane. Very quick recovery. 0.05 ml metacam s/c. Differential Diagnosis: Diagnosis: Treatment: ADMITT…	3345	1	NULL	NULL	NULL	NULL	NULL	NULL	NULL	NULL	NULL	!Miscellaneous Desexing - Spey	1	10735699
6687350	52	RxVIC	Cat	British Blue	Blue	Female	2009-02-09	1	NULL	11358983	2009-04-20	2	0	11358983	2009-04-20	Consultant: Dr Rachel Gibney Reason: poss cat flu CH History: History: Had kitten for 3 days; bred in Sale. Had F4 2 weeks ago.Sarah was given a F4 vacc by breeder to give in 2 week!? Examine: Bilateral conjunctivitis; minimal discharge. Temp 39; chest sounds clear. Playful; bright kitten. Tip of tongue LHS may have small blister on it? Mild cat flu-owner overly concerned; discussed supportive tx…	3350	1	NULL	NULL	NULL	NULL	NULL	NULL	NULL	NULL	NULL	E0 Standard Consultation/Exam	1	10742890
6694534	52	RxVIC	Cat	British Short Hair	Lilac	Female	2010-03-25	1	NULL	11376102	2010-06-17 09:07:46	2	0	11376102	2010-06-17 09:07:46	Consultant: Dr Ruth Taylor Reason: Vacc + FIV MZ 17/6 History: Has had 1 FIV vacc 2 weeks ago. Whiskas disagreeing with kitten. Examine: DS-0; BC 5/9; chest NAD; abdo NAD. Unable to take temp. F4 + FIV vacc today. Differential Diagnosis: Diagnosis: Treatment: Continue with advocate and tapeworming every month. Final FIV vacc in 2 weeks. Commence RCW food. Script #192552 Advocate Cat/Kitten Orange…	NULL	1	NULL	NULL	NULL	NULL	NULL	NULL	NULL	NULL	NULL	Adjustment - RxWorks Use Only	1	NULL
6702357	52	RxVIC	Cat	British Blue	Blue	Female	2011-01-10	1	NULL	11391132	2011-04-08	2	0	11391132	2011-04-08	Consultant: Dr Sarah Thorpe Reason: Cat spey History: *Weight in cage 2.64* (cage .99) PLEASE CHECK EARS Shaling head. (left ear?) Smelly cat! Examine: HR 210 MM pink CRT 1sec. TEMP38.8 (AC) Premed with temgesic. temgesic. Induced with 0.05ml atropine; 0.05ml zoletil. Maintained on iso. Routine midline spey. Ligated with 3/0 monodox. Closed with 3/0 monodox; skin with fine vetofil. Tattoo placed …	3350	1	NULL	NULL	NULL	NULL	NULL	NULL	NULL	NULL	NULL	!Miscellaneous Desexing - Spey	1	10738084
6937353	55	RxVIC	Cat	British Short Hair	Blue	Female	2011-11-19	0	NULL	12640316	2012-02-01	2	0	12640316	2012-02-01	Consultant: Dr Chris Mackay Reason: Free kitten check History: Examine: check up - good. up to date with every thing Differential Diagnosis: Diagnosis: Treatment: -------------------- Fees Charged: -------------------- 1 x Rats - cat toy $4 1 x CONSULTATION - NEW PET VOUCHER $0	NULL	1	NULL	NULL	NULL	NULL	NULL	NULL	NULL	NULL	NULL	!Miscellaneous Merchandise	1	NULL
6937353	55	RxVIC	Cat	British Short Hair	Blue	Female	2011-11-19	0	NULL	12640573	2012-02-06 14:00:09	2	0	12640573	2012-02-06 14:00:09	Consultant: Dr Arthur Adams Reason: Unwell History: CC 2.8 Diarrhoea 3 days ago - black and loose. normal; but dark; faeces since then. Lethargic; crying; not playing Eating virtually nothing. tried different foods; including plain cooked chicken Examine: Has lost weight. BCS now 3/9 mouth; eyes; heart; lungs; abdomen NAD. Temp 38.8. [MM a little pale] Skin tenting; depressed. A- poor appetite an…	NULL	1	NULL	NULL	NULL	NULL	NULL	NULL	NULL	NULL	NULL	NULL	NULL	NULL
7432060	105	RxNSW	Cat	British Short Hair	Blue	Female	2013-09-30	1	NULL	15381848	2013-12-01 08:59:28	2	0	15378223	2013-12-01 08:59:28	Reason: New Kitten. Vaccination? History: Was acquired yesterday from Collaroy Plateau Examination: EDDU; feeding IAMS at moment; no v+ and d+; no signs of coughing and sneezing; no signs of conjunctivitis and oculonasal discharge; no signs of lameness and movement problems; no signs of cleft palate or occulsion issues; MM pink and moist; CRT <2secs; ears clean; lymph nodes normal size; no signs …	2099	1	NULL	NULL	NULL	NULL	NULL	NULL	NULL	NULL	NULL	E0 Wellness Health Exam (Health)	1	11101361
7702939	55	RxVIC	Cat	British Short Hair	Blue	Female	2015-07-07	1	NULL	16702749	2015-09-11 16:29:43	2	0	16701386	2015-09-11 16:29:43	Reason: Check Up History: Have just picked Has had FE3 and worming and eating Royal canin Examination: eyes=n Abdo/Ln/Thyroid=n Nares open and reasonable Joints = n Skin/coat=n Ears = clear Laboratory: Assessment: all well Treatment: None at moment Plan: r/v 3 weeks for vacc	3754	1	38.5	160	2021-09-05	0	20	0	NULL	<2	pink wet	Examination - No Charge	1	10878262
7788172	231	RxNSW	Cat	British Short Hair	Chocolate	Female	2014-11-06	1	NULL	23632055	2015-01-10 13:13:12	2	0	23631194	2015-01-10 13:13:12	Reason: Vet Check History: Bar and eddu normal; no wormers or flea control since obtained from victoria 1 weeks ago. Well at home Examination: Vitals wnl Oral exam ok Heart and abdo ok T 39.0 Female Laboratory: Assessment: Clincally well Treatment: Plan: 1.25kg fenpral dose given PO Vacc due F3 24/01/15 Recommended flea control Rec m/c and HPP	2525	1	NULL	NULL	NULL	NULL	NULL	NULL	NULL	NULL	NULL	Fenpral Allwormer Tabs 5kg (100)	0.25	12581873
7810703	234	RxNSW	Cat	British Short Hair	Lilac	Female	2015-03-29	1	NULL	23872058	2015-06-11 09:42:57	2	0	23867879	2015-06-11 09:42:57	Reason: Recheck History: was doing ok; had 2x small pellets of poo overnight but then large amount diarrhoea estimated around 5am this morning. No blood. Light brown colour in litter tray. No vcs; edu normal; great appetite; eating kitten wet food - advance; getting the meds in ok but only given once yesterday; Koji got in Kato's food yesterday - but eat the same food. No other access to toxins o…	2528	1	38.3	156	2021-05-03	0	28	NULL	NULL	<2	pink	Discount Scheme	1	12239379
7810703	234	RxNSW	Cat	British Short Hair	Lilac	Female	2015-03-29	1	NULL	23874449	2015-06-13 10:49:09	2	0	23870245	2015-06-13 10:49:09	Reason: Not Defecating Appointment Notes: Overdue reminders History: Defecated yesterday morning None since; apart from a few small droplets d+ Have been continuing abics and feeding chicken and rice. No v+; eating happily; playing Examination: Abdo palp comfortable; no palpable faeces in colon. Owner declined rectal due tio small size. MM pink and moist; very BAR. Gut sounds normal Laboratory: A…	2528	1	NULL	200	2.5	decid	12	NULL	NULL	NULL	NULL	Discount Scheme	1	12239379
6264177	5	RxVIC	Cat	British Short Hair	Blue	Male	2010-08-29	0	NULL	9116958	2010-10-31 10:30:59	2	0	9116294	2010-10-31 10:30:59	Reason: Health Check Appointment Notes: Pets Paradise Free kitten check. O has no concerns. Purchased from pets paradise 3 days ago. Had first f4 vaccine earlier in October. Due in about a week. On worming. Indoor cat. Microchipped. Examination: tpr NAd. BCS 3/5. Abdo palp ok. Testicles not descended yet. No hernia. Teeth: temporary. BAR. Plan: r/v next week for 2nd kitten vacc. Desex at 5-6mths …	3188	1	NULL	NULL	NULL	NULL	NULL	NULL	NULL	NULL	NULL	E0 Standard Consultation/Exam	1	6536335
6813421	49	RxVIC	Cat	British Short Hair	Grey Tabby	Male	2009-10-22	1	NULL	11975357	2009-12-22	2	0	11974354	2009-12-22	Original Vet: Sherlene Lebek Severely hypoglycaemia causing fit this morning at pet shop . 8-9 week old ME scottish (?) short hair; chip no: Bld Bld gluc = 0.8mmol/L; temp = 36.2; HR = 180; cond score = 3/9 . Spoke to phil and got permission to admit for iv gluc drip and see how goes - est $200 for first 24 hrs. Needs iv gluc and if gets better and eating; then needs to be kept away from others f…	3803	1	NULL	NULL	NULL	NULL	NULL	NULL	NULL	NULL	NULL	NULL	NULL	10793601
6920009	55	RxVIC	Cat	British Blue	Chocolate Point	Male	2007-10-21	0	NULL	12583527	2008-01-11	2	0	12583527	2008-01-11	Consultant: Dr Chris Andrews Reason: PPGB History: Examine: Differential Diagnosis: Diagnosis: Treatment: Script #87653 Felex Plus Allwormer paste(1) -------------------- Fees Charged: -------------------- 1 x Felex Plus Allwormer paste $14.96 1 x PETS PARADISE FREE CHECK UP $0	3763	1	NULL	NULL	NULL	NULL	NULL	NULL	NULL	NULL	NULL	Adjustment - RxWorks Use Only	1	10870711
6929874	55	RxVIC	Cat	British Short Hair	Colour Point	Male	2010-03-06	1	NULL	12615582	2010-05-12	2	0	12615582	2010-05-12	Consultant: Dr Che Phillips Reason: F4 1st kitten History: 1.2 in bag. Doing fine. No health concerns Examine: Vitals WNLs. F4 vaccine given. Warned about vaccine reactions and what to watch out for. Intestinal worming up to date. Discussed castration; discussed FIV vaccination. womring h/o given. Differential Diagnosis: Diagnosis: Treatment: -------------------- Fees Charged: -------------------…	3089	1	NULL	NULL	NULL	NULL	NULL	NULL	NULL	NULL	NULL	F4 Vaccination	1	10876533
6930888	55	RxVIC	Cat	British Short Hair	Blue	Male	2010-05-15	1	NULL	12619019	2010-08-13	2	0	12619019	2010-08-13	Consultant: Dr Chris Andrews Reason: F4 2nd kitten History: E&D well. Playful. Examine: Check-up - fine. Vitals N. Worming and flea-control advice. Differential Diagnosis: Diagnosis: Treatment: -------------------- Fees Charged: -------------------- 1 x Bow Wow Pet Tag $15.95 1 x Cat Toy Maze Track $9 1 x Vacc. F4(FE;Flu &amp; Ch) Kitten 2 $53 1 x Profender cat 2.5-5kg (2) $29.9	3097	1	NULL	NULL	NULL	NULL	NULL	NULL	NULL	NULL	NULL	F4 Vaccination	1	10873094
6933462	55	RxVIC	Cat	British Short Hair	Blue	Male	2010-12-14	1	NULL	12627595	2011-03-11	2	0	12627595	2011-03-11	Consultant: Dr Che Phillips Reason: Vacc 2nd kitten History: 3.1 in box. Doing fine. Examine: Vitals WNLs. Unable to ascultate heart as purring. No obvious physical abnormalities detected. Both testicles descended. F4 vaccine given- warned about vaccine reactions and what to watch out for. Discussed worming. HWP; fleas etc. Discussed diet. Discussed castration. Discussed microchipping. Discussed …	3097	1	NULL	NULL	NULL	NULL	NULL	NULL	NULL	NULL	NULL	F4 Vaccination	1	10873094
6937382	55	RxVIC	Cat	British Blue	Blue	Male	2011-11-19	1	NULL	12640388	2012-02-02	2	0	12640388	2012-02-02	Consultant: Dr Chris Mackay Reason: Free kitten check History: CC 3.1 Examine: Check up - good. discuss diet. Differential Diagnosis: Diagnosis: Treatment: -------------------- Fees Charged: -------------------- 1 x CONSULTATION - NEW PET VOUCHER $0	3085	1	NULL	NULL	NULL	NULL	NULL	NULL	NULL	NULL	NULL	NULL	NULL	10878349
7400820	56	RxVIC	Cat	British Blue	Blue	Male	2013-04-26	1	NULL	15129614	2013-07-17 11:54:59	2	0	15129519	2013-07-17 11:54:59	Reason: Diarrhoea History: Had him for 3 weeks. Was on whiskerd gold. Changed to another whiskers product and got diarrhoea so changed back - sudden change both times. Soft pale poo for 4-5 days. No recent worming. Seems well in himself - maybe slightly less energetic. Examination: NAD Laboratory: Assessment: Treatment: Worm. Start on bland diet of boiled chicken and rice for 2-3d. Once diarrhoea…	3844	1	NULL	NULL	NULL	NULL	NULL	NULL	NULL	NULL	NULL	E0 Standard Consultation/Exam	1	11071991
7408150	63	RxQLD	Cat	British Short Hair	Blue	Male	2011-01-02	1	NULL	14466197	2011-03-19	2	0	14466197	2011-03-19	Consultant: Alison Speakman Reason: 2nd vacc History: Examine: F3 1866109A nad on clinical exam advise re worming; Differential Diagnosis: Diagnosis: Treatment: Script #250301 MILBAMAX KITTEN 0.5-2KG 20"S(1) -------------------- Fees Charged: -------------------- 1 x MILBAMAX KITTEN 0.5-2KG 20"S $8.8 1 x F3 12 WK HOSPITAL $59.5	4208	1	NULL	NULL	NULL	NULL	NULL	NULL	NULL	NULL	NULL	!Miscellaneous Preventatives	1	11119502
7481905	62	RxQLD	Cat	British Short Hair	Grey	Male	2008-02-15	1	2009-06-05	14686835	2008-05-11	2	0	14686835	2008-05-11	Reason: 2nd Vacc F3 -------------------- Fees Charged: -------------------- 2 Vaccine * F3 Qty: 1 $69 5301 Discount Fees Qty: 1 $-12	4300	1	NULL	NULL	NULL	NULL	NULL	NULL	NULL	NULL	NULL	Adjustment - RxWorks Use Only	1	11164653
7543052	37	RxQLD	Cat	British Short Hair	Blue	Male	2013-02-28	0	NULL	15059128	2013-05-08	2	0	15059076	2013-05-08	Reason: 1st Vacc Appointment Notes: Overdue reminders History: E;d;u;f all normal Examination: PEx all normal Laboratory: None Assessment: F3 due Treatment: F3 given M/chipped Plan: F3 in 1mo	4304	1	38.1	120	2021-09-05	0	12	NULL	NULL	<2sec	pink	Reminder 4w	1	5355175
7604889	30	RxQLD	Cat	British Short Hair	Blue	Male	2013-09-30	1	NULL	15596604	2013-12-12 08:34:50	2	0	15594445	2013-12-12 08:34:50	Reason: Loose Stools Appointment Notes: Special payment terms exist Client Present: Lillien Nurse: Jodie Healthy Pets Wellness Testing: Done Yes / No Vaccination Type: F3 Intestinal worming: thinks has been done Heartworm Prevention: none Flea Prevention: advocate Tick control: none Microchip: yes; number on file Insurance and Healthy Pets Plus: none Behaviour concerns: none Current Diet: Rcw kit…	4216	1	39	wnl	2021-09-05	temps	wnl	NULL	NULL	NULL	NULL	Flagyl (Metronidazole) Suspension (100)	5	5145316
7799490	108	RxNSW	Cat	British Short Hair	Blue	Male	2015-03-14	1	NULL	23866819	2015-06-04 15:41:50	2	0	23862725	2015-06-04 15:41:50	Reason: JLT - Vacc History: Due second vac. Well in himself. EDUD. No v/d. No limping. Examination: BAR. Good bcs/ hydration. Mm/crt normal. Lns/chest sound/abdo palp/skin/gaits/temp- NAD Laboratory: Assessment: Well for vac Treatment: F3 Plan: Booster in 3-4 weeks	2204	1	NULL	NULL	NULL	NULL	NULL	NULL	NULL	NULL	NULL	Recall Reminder - Vaccination	1	10867370
7851786	102	RxNSW	Cat	British Short Hair	Blue W/white	Male	2016-01-11	1	NULL	24235576	2016-04-02 11:14:16	2	0	24234613	2016-04-02 11:14:16	Reason: 10.45 Health Check Web Booking History: edud normally; no concerns. Due worming. Had one vax 4 weeks ago and chip. Had flea treatment at breeder. Examination: bar; vitals normal on exam. Some flea dirt on tongue. Laboratory: Assessment: Treatment: f3 vax sc. Milbemax wormer Plan: due 4 weeks.	2250	1	NULL	NULL	NULL	NULL	NULL	NULL	NULL	NULL	NULL	Reminder Vax 4w	1	17337272
7857973	124	RxNSW	Cat	British Short Hair	Grey & White	Male	2016-03-22	0	2016-06-11	24305667	2016-06-09 18:19:04	2	0	24303536	2016-06-09 18:19:04	History: acquired about 2 weeks ago. Had d+ for 4-5 dd last week (very runny and smelly); then poo became more normal and solid; no blood or mucus; no vomiting and seems to be eating a fairly normal amount; but has been very lethargic for about 24hrs; and looks like wants to vomit? Gagging or coughing motion regularly. Has had 1st F3; and advocate applied couple of weeks ago Examination: RR 24; H…	2229	1	NULL	NULL	NULL	NULL	NULL	NULL	NULL	NULL	NULL	E0 Standard Consultation	1	17303835
7877046	93	RxVIC	Cat	British Short Hair	Grey	Male	2017-06-26	1	NULL	18073750	2017-09-20 17:49:41	2	0	18072017	2017-09-20 17:49:41	History: Had cat since kitten Had 1st vax 4 weeks ago Eating well occ V+ about once every 2 week; did one this moring but ok since Had some D+ as well when O changed food but feces now ok Indoor cat Examination: BAR mm pink moist EENO NAD Normal heart lung sounds Abdo palp NAD No hernia hind dewclaws Both testicles descended Assessment: Ok to vax Treatment: F3 Milbemax Plan: Recc flea prevention …	3108	1	NULL	NULL	NULL	NULL	NULL	NULL	NULL	NULL	NULL	Milbemax Cat 0 - 2Kg (2)	1	12345815
7910472	128	RxNSW	Cat	British Short Hair	Red Tabby	Male	2016-09-22	1	NULL	24779872	2016-12-20 10:01:23	2	0	24773957	2016-12-20 10:01:23	Reason: FFL Check + Revolution/worming History: final vacc 12/1 Examination: Laboratory: Assessment: Treatment: Plan:	2066	1	NULL	NULL	NULL	NULL	NULL	NULL	NULL	NULL	NULL	Revolution Pup & Kit (15)	1	17369131
7911231	107	RxNSW	Cat	British Short Hair	Chocolate	Male	2016-10-12	0	NULL	24788365	2016-12-28 16:07:11	2	0	24782288	2016-12-28 16:07:11	Reason: Web Booking History: Only have kitten now for a few days; sneezing and nasal discharge; norm app; no V/D Examination: BAR; TPR norm; mm pink and moist; heart and lung ausc nad; abd palp nad; lnn norm; no conjunctivitis; mucoid nasal discharge (bilat); sneezing in cons room Laboratory: Assessment: URI Treatment: Vibravet paste - dispense in smaller volumes: 0.15ml loading dose; then 12hr l…	2222	1	38.7	wnl	NULL	NULL	wnl	NULL	NULL	<2s	light pink	Vibravet-100 Paste 2.5Gm (20) (DOXYCYCLINE )	0.5	9733281
7914130	233	RxNSW	Cat	British Short Hair	Lilac	Male	2016-11-09	0	2017-01-27	24817506	2017-01-24 10:22:13	2	0	24810835	2017-01-24 10:22:13	Reason: Free Health Check History: obtained from breeder about 3 days ago; F3+wormed on the 7th of Jan; hasn't defecated; eating mince and yoghurt (recommended by breeder); normal appetite and thirst. O noticed that some of the cats at the breeder's place had 'gunkie' eyes. These cats has no exposure to the kittens Examination: BAR; mouth good; eyes and ears clear; mild feline acne on chin; multi…	2516	1	39	188	2021-09-05	0	NULL	NULL	NULL	<2	PM	E0 Standard Consultation	1	12575650
8066728	21	RxQLD	Cat	British Short Hair	Blue	Male	2014-11-30	1	NULL	17720075	2015-01-31 16:23:27	2	0	17719901	2015-01-31 16:23:27	Reason: Vacc+advocate Appointment Notes: kak recently adopted and no vacc/worming done yet History: Rescued today from neighbours; no previous history of worming flea treatments etc. Examination: Very heathy and active on examination; all systems fine. Assessment: Begin vaccinations and worming today; is a little bit itchy but no flea dirt or raw areas present on body. Treatment: Inject f3 subcut…	NULL	1	37.9	180	2021-05-01	0	NULL	NULL	NULL	<2	pink	Joining Fee ONLY	1	NULL
7865721	85	RxVIC	Cat	British Blue	Blue	Female	2017-02-27	0	NULL	17929598	2017-05-08 15:25:56	2	0	17928665	2017-05-08 15:25:56	Reason: 2nd kitten vac due History: BWO 1 week; first kitten vac done fed fed rc Examination: m/c scans ok; clin wnl Laboratory: Assessment: friend who brought cat in has ltd english - deworming declined Treatment: F3 vac Plan: r/c & repeat F3 vac in 4 weeks	3006	1.01	NULL	176-200	NULL	NULL	30	NULL	NULL	NULL	pink	Vacc 4wk Cat	1	12340100
7620570	2	RxQLD	Cat	British Short Hair	Blue	Female	2014-02-04	1	2017-08-26	15855986	2014-04-26 09:31:26	2	0	15863665	2014-04-26 09:31:26	Reason: F3 + Nails +worming Appointment Notes: Overdue reminders History: Second F3 Still has odourous breath No V or D Teeth erupting Examination: TPR WNL Halitosis - cause??? PE Unremarkable Treatment: Second F3 Milbemax Plan: Booster 4 weeks time O contemplating letting her have a litter.	NULL	1.02	NULL	NULL	NULL	NULL	NULL	NULL	NULL	NULL	NULL	Discount Scheme	1	NULL
7782450	61	RxVIC	Cat	British Short Hair	Black Smoke	Male	2016-08-21	1	NULL	17516324	2016-11-10 16:08:40	2	0	17515552	2016-11-10 16:08:40	Reason: PB Voucher History: kitten adopted 10 days ago; from breeder in Gembrook Has been for a initial vet check elsewhere Owner concerned re poor body condition; flaky skin and hair loss. Also has chronic diarrhoea since owned (apparently had ab course at breeder at 6 weeks because of diarrhoea) but not resolving. Now on royal canin food. Examination: hair loss; flaky patches; hair falls out ea…	3138	1.03	NULL	NULL	NULL	NULL	NULL	NULL	NULL	NULL	NULL	Dermcare Malaseb Mdc Fm 250Ml	1	12305265
8347727	86	RxQLD	Cat	British Short Hair	Blue	Female	2017-06-21	0	NULL	20006848	2017-08-21 16:07:42	2	0	20002131	2017-08-21 16:07:42	History: Presented for 1st vaccination and health check. BIOP 1 week - going well at home. No other pets. Will be indoor cat only. Charming is EDDU normally on diet of dry kitten food; no vomiting or diarrhoea. Has not had any previous vaccinations and currently not on any preventatives. No other concerns with Charming. Examination: Temp: 38.8 HR: 152 RR: 28 CRT: <2 MM: Pink Ocular: NAD. Oral: NA…	4059	1.04	NULL	NULL	NULL	NULL	NULL	NULL	NULL	NULL	NULL	Recall Reminder - Vaccination	1	12773355
7496405	222	RxQLD	Cat	British Short Hair	Grey	Female	2013-02-25	1	NULL	15070150	2013-05-17 08:30:33	2	0	15070034	2013-05-17 08:30:33	Reason: Vaccination History: Had about 2 weeks; had 1 F4 vax at about 6 weeks. Settled in well. Had top spot on back of neck at purchase. Is microchipped - found out that chip not registered. Eats RC kitten Examination: HR: 168bpm nsr RR: n Temp: 37.9 BCS : 4 Mentation: BAR Oral DS: DG0 Ears: n Eyes: n Cardioresp: n GI: n Urogenital:n Skin: n Lymph nodes: n Musculoskeletal: n Neuro: n Behaviour: …	4352	1.05	37.9	168	4	0	NULL	NULL	NULL	<2s	p	Reminder 4w	1	6512547
7607370	115	RxNSW	Cat	British Short Hair	Blue	Male	2013-12-30	0	NULL	21855540	2014-03-12 16:48:34	2	0	21854774	2014-03-12 16:48:34	Reason: Vax Appointment Notes: weight in History: Acquried from a breeder around a month ago. Been doing very well. Indoor only. Examination: Vitals WNL LNs; Skin; teeth; ears; eyes; abdomen all normal testes too small to check Laboratory: NA Assessment: Healthy to be vaccinated today Treatment: Fel-o-vax 3 1866122A SC Milbemax PO Plan: F3 # 2 in 4 weeks O to give intestinal worming in 2 weeks th…	NULL	1.05	normal	NULL	NULL	NULL	NULL	NULL	NULL	NULL	NULL	Milbemax Cat 0 - 2Kg (20)	1	NULL
7778753	53	RxVIC	Cat	British Short Hair	Blue	Male	2016-07-11	0	NULL	17468407	2016-09-23 15:43:38	2	0	17467964	2016-09-23 15:43:38	Got free health check from petbarn. Explained that doesn't include vacc; will apply some discount to factor that in. Has had F3 first vacc; due for 2nd. On advanced kitten dry & wet & minced chicken; wondering about quantitiies; advised to follow label instructions; to phase out wet; feed dry according to weight & increase weekly; worth hving on raw chicken diced to assist with dental health. TPR…	NULL	1.05	39.4	156	NULL	NULL	NULL	NULL	NULL	<2	pink	Popantel For Cats 5Kg (50)	0.5	NULL
7779165	85	RxVIC	Cat	British Short Hair	Silver	Male	2016-07-20	0	NULL	17472672	2016-09-28 10:52:24	2	0	17472202	2016-09-28 10:52:24	Reason: Vaccination History: new kitten due for second vac Examination: BAR; very confident. Clin wnl Assessment: very nice looking large kitten Treatment: F3 vac Plan: r/c & repeat vac in 4-6 weeks	3006	1.05	NULL	140	NULL	NULL	30	NULL	NULL	1.5	pink	F3 Vaccination	1	12303535
7914130	233	RxNSW	Cat	British Short Hair	Lilac	Male	2016-11-09	0	2017-01-27	24820085	2017-01-27 09:03:42	2	0	24813377	2017-01-27 09:03:42	Reason: Still Not Defecating Appointment Notes: Overdue reminders History: Hasn't defaecated since Sunday which is 5-6days ago; had a micralax 3 days ago and hasn't produced any faeces; he is squating and straining but nothing is produced. Still eating okay; vomited twice. Examination: Severe constipation; doubt oral laxative and rectal laxative can resolve this one. Plan: Advised GA enema - disc…	2516	1.05	NULL	NULL	NULL	NULL	NULL	NULL	NULL	NULL	NULL	NULL	NULL	12575650
7960823	28	RxQLD	Cat	British Short Hair	Blue	Male	2014-03-17	1	NULL	16781496	2014-06-06	2	0	16781419	2014-06-06	Reason: weepy eyes; sneezing Client Present:Karen Nurse: MF Healthy Pets Wellness Testing: Done Yes / No Vaccination Type:F3 24/4; F3 28/5 Intestinal worming:last done 28/5 Heartworm Prevention:none Flea Prevention:advantage Tick control:none Microchip:done Insurance and Healthy Pets Plus:discussed and gave brochure Behaviour concerns: Current Diet: Whiskas; proplan/iams; give kitten pack _______…	4213	1.05	NULL	NULL	NULL	NULL	NULL	NULL	NULL	NULL	NULL	Milbemax Cat 0 - 2Kg (20)	1	5393102
8031697	31	RxQLD	Cat	British Short Hair	Blue	Male	2014-09-22	1	NULL	17497287	2014-12-01 08:34:54	2	0	17493218	2014-12-01 08:34:54	Reason: Worming Tablet History: Examination: Laboratory: Assessment: Treatment: 1 0-2kg Milbamax waS given and o was shown as well how to dose. Due again 2 weeks Plan: Client gave form for aw to sign from insurance company saying that a veterinarian has seen to milo etc. AW would prefer that she see milo for a quick check up no charge for her to sign this paper work.Left message on voicemail 2pm.…	4123	1.05	NULL	NULL	NULL	NULL	NULL	NULL	NULL	NULL	NULL	Milbemax Cat 0 - 2Kg (20)	1	12578366
6751589	10	RxQLD	Cat	British Short Hair	Blue	Female	2011-09-19	1	NULL	11814152	2011-12-10 09:08:20	2	0	11813185	2011-12-10 09:08:20	Reason: S/o History: On royal kitten and kangaroo meat. Examination: Has healed up well Laboratory: Assessment: Treatment: Both desexed skin suture s removed. Plan:	NULL	1.06	NULL	NULL	NULL	NULL	NULL	NULL	NULL	NULL	NULL	NULL	NULL	NULL
7830785	127	RxNSW	Cat	British Short Hair	Blue	Female	2015-10-28	1	NULL	24087829	2016-01-14 16:35:19	2	0	24078705	2016-01-14 16:35:19	Reason: Free Petarbn Check History: from breeder at rossmore. Going very well. Only animal in house. Will be inside only Examination: NAD Laboratory: Assessment: Treatment: Plan: F4 next week and worm in consult also	2155	1.06	NULL	NULL	NULL	NULL	NULL	NULL	NULL	NULL	NULL	GXL0171 PB Castle Hill Unlimited HC 3 Months	1	17319539
7911231	107	RxNSW	Cat	British Short Hair	Chocolate	Male	2016-10-12	0	NULL	24795051	2017-01-04 17:08:46	2	0	24788850	2017-01-04 17:08:46	Reason: Not Improving- Still Alot Of Discharge Appointment Notes: from nose and eyes are alot more weepy. History: Still good app and habitus; still sneezing but also runny eyes now Examination: BAR; bilat conjunctivitis and mild purulent discharge; mucoid nasal discharge; TPR norm Laboratory: Assessment: URI Treatment: Cont with Vibravet next 10 days (0.1ml oid) Dexason 0.1ml sc Chloroint eye oi…	2222	1.06	37.6	wnl	NULL	NULL	wnl	NULL	NULL	<2s	pink	Vibravet-100 Paste 2.5Gm (20) (DOXYCYCLINE )	0.5	9733281
7782450	61	RxVIC	Cat	British Short Hair	Black Smoke	Male	2016-08-21	1	NULL	17519034	2016-11-14 09:01:30	2	0	17518242	2016-11-14 09:01:30	Reason: Recheck History: Eating OK but not great. No vomiting. Stools are still the same - not improved. Fed Royal Canin and Hills Science kitten. O wants to start Jinx on oral medication. Examination: Alert. Distended abdomen. Purring so unable to hear chest. WL positive esp all over face and bald spot lumbar region. Assessment: Vital signs stable. Plan: To arrange compounding of griseofulvin as…	3138	1.07	38.6	200	NULL	NULL	NULL	NULL	NULL	NULL	pink	E1 Progress/Revisit	1	12305265
7811187	108	RxNSW	Cat	British Short Hair	Blue	Male	2015-03-16	1	NULL	23874425	2015-06-13 10:41:25	2	0	23870222	2015-06-13 10:41:25	Reason: Vaccination History: EDDU well; had first vaccination F3 at breeder's on 22/5/15. Spot-on 3 weeks ago at breeder's. Loves hs food- was runner among siblings.. Cooked chicken and whiskers wet BID and RC dry kitten food now. Indoors only cat in the future. Mild ocular discharge since acquiring but no sneezing/drooling no squinting eyes. Going on holidays in Sept/Oct so both kittens (sibling…	2204	1.07	NULL	NULL	NULL	NULL	NULL	NULL	NULL	NULL	NULL	Advocate 0-4kg Orange Cat/Kitten x 3	1	17304538
40648CA	110	RxNSW	Cat	British Blue	Blue	Female	2011-04-28	1	NULL	745716CA	2011-07-11 09:23:59	2	0	745342CA	2011-07-11 09:23:59	Original Vet : Dr Elaine Yap; B.V.Sc; B.V.M.S. (N8007) Reason: Vaccination Appointment Notes: to see dr ey lh History: Obtaiend 2 weeks ago from Shell Harbour. Was micrchipped and vxed and given intestinal worming prior to puchase. Had loose stools whjen 1st got her. Now stools ok. On kitten whiskas. Indoors still but very curious about outdoors: discussed enclosures. Parasite control: Applied re…	2749	1.09	NULL	NULL	NULL	NULL	NULL	NULL	NULL	NULL	NULL	!Miscellaneous Preventatives	1	510403CA
5988582	4	RxVIC	Cat	British Short Hair	Sea Green	Female	2009-10-16	1	NULL	7791640	2009-12-28 10:28:11	2	0	7846322	2009-12-28 10:28:11	Reason: AHG Pp Chad History: Vaccination due 8/1/10 Purchased 26/12Eating well. Active On Topitrex and Frontline Examination: No hernias Cardiac ausc NAD AbdPalp NAD Oral Exam NAD Occular ex NAD Ears and skin clean and clear No ext parasites or FDIC Small Laboratory: Assessment: Treatment: Plan: Rec ch to Advocate when finishes Frontline	3146	1.1	37.9	180	3	NULL	NULL	NULL	NULL	NULL	NULL	NULL	NULL	5400874
6218772	6	RxVIC	Cat	British Short Hair	Lilac & White	Female	2010-04-27	1	NULL	8812491	2010-07-05 16:49:35	2	0	8811587	2010-07-05 16:49:35	History: doing well. Eddu normal. No v/d/c reported. Eating innova pet food. Objective: tpr normal. Chest heart ausc ok. Pink mm moist crt <2s. Teeth temp. Eyes good. Abdo palp ok. Assessment: healthy Plan: vacc due in 2 weeks. Wormed with wormer paste in consult (client brought the paste) paste)	3150	1.1	NULL	NULL	NULL	NULL	NULL	NULL	NULL	NULL	NULL	Vic PPAHG	1	5020863
7117982	222	RxQLD	Cat	British Short Hair	Chocolate & Tan	Female	2009-09-24	1	NULL	13696130	2009-12-07	2	0	13725041	2009-12-07	Original Vet : Dr Hugh McIntosh Reason: Spey Appointment Notes: IMB Cat Spey Immature Treatment: Triple Ga ; buried 3/0 vicryl ---08/12/2009 15:33:46 NIC:Surgery Follow Up - -------------------- Fees Charged: -------------------- Short General Anaesthetic - IV Only AEC &amp; GP Qty: 1 Sale Price $0.00 Hospital Stay &amp; Treatment AEC &amp; GP Qty: 1 Sale Price $0.00 Spey Pets Galore - Immature Q…	4350	1.1	NULL	NULL	NULL	NULL	NULL	NULL	NULL	NULL	NULL	Isoflurane Anaesthesia Incl Induction	0	10967323
7117983	222	RxQLD	Cat	British Short Hair	Chocolate	Female	2009-09-24	1	NULL	13696129	2009-12-07	2	0	13725040	2009-12-07	Original Vet : Dr Hugh McIntosh Reason: Spey Appointment Notes: IMB Diagnosis: RSPCA immature cat spay Treatment: induction and maintenance with domitor 80ug/kg; butorphanol 0.4mg/kg; ketamine 5mg/kg. Midline closure with vicryl; skin vetafil. Inject pen la 1ml/10kg. Fed after recovery. -------------------- Fees Charged: -------------------- zzSpay Immature - RSPCA Qty: 1 Sale Price $84.70	4350	1.1	NULL	NULL	NULL	NULL	NULL	NULL	NULL	NULL	NULL	Miscellaneous	1	10967323
7533170	223	RxQLD	Cat	British Short Hair	Blue	Female	2009-10-22	1	NULL	14978556	2010-01-07	2	0	14978556	2010-01-07	HISTORY: F3 second vacc; 1st from TVH eye - scratched by mother -seen at TVH and given eye ointment but then O took cat home for 2 weeks and was not given the ointment. scar on Right middle cornea with vessels attatching from iris to caudal cornea; non -flourecent. trail maxidex ears - very dirty but canals clean; clean and check next week worming - has had D#/runny motions since picked up. Breed…	4350	1.1	NULL	NULL	NULL	NULL	NULL	NULL	NULL	NULL	NULL	F3 Vaccination	1	11212593
7604292	65	RxQLD	Cat	British Short Hair	Blue	Female	2013-09-09	1	NULL	15588678	2013-12-06 16:39:01	2	0	15586586	2013-12-06 16:39:01	Reason: Vaccination Appointment Notes: mbw History: ex breeder 4 days ago Examination: Wriggly! Bilateral otitis - ear mites seen on microscopy. All else normal normal	4221	1.1	NULL	138	NULL	NULL	NULL	NULL	NULL	NULL	NULL	Advocate 0-4kg Orange Cat/Kitten x 3	1	11236372
7653295	85	RxVIC	Cat	British Blue	Blue	Female	2014-09-29	0	NULL	16328074	2014-12-15 09:37:54	2	0	16327376	2014-12-15 09:37:54	Reason: Vaccination - not done Appointment Notes: Overdue reminders History: Examination: flu reflare; cant vacc; concern with recurrent /carrier state....R/v 1 wk Laboratory: Assessment: Treatment: Plan:	3006	1.1	38.6	180	3	NULL	NULL	NULL	NULL	n	n	Chlorasone Eye Ointment 4Gm	1	12253905
7682044	232	RxNSW	Cat	British Short Hair	Blue	Female	2007-12-18	1	NULL	22399417	2008-03-10	2	0	22399374	2008-03-10	Original Vet : Dr Brett Beehag BVSc N6268 Reason: Check UpAppointment Notes: weight in cage= 3.44kg Lump right inguinal area. Objective: BAR feels like fat all else nAD on CE Assessment: fat; possible hernia (can't feel pedicle) Plan: 1/4 5kg cat wiormer given -------------------- Fees Charged: -------------------- Discount Qty: 1 Sale Price $-3.10 Drontal Cat 4kg Qty: 0.25 Sale Price $1.55 Reche…	NULL	1.1	NULL	NULL	NULL	NULL	NULL	NULL	NULL	NULL	NULL	Drontal Cat 4Kg Tabs (60)	0.25	NULL
7832455	115	RxNSW	Cat	British Short Hair	Grey	Female	2015-11-23	0	NULL	24105648	2016-02-01	2	0	24096107	2016-02-01	Reason: Heath Check History: O has mother cat which gave birth to this little of 5 or 6. Mother cat only looked after this kitten; rest of little except one died. This kitten had been doing well. Had one worming at 4 weeks of age. O plan to keep this cat Examination: BAR. No cleft palate/murmur/hernia. Patella ok. Rest nad and wnl Assessment: appears healthy Treatment: discussed worming Plan:	2131	1.1	NULL	NULL	NULL	NULL	NULL	NULL	NULL	NULL	NULL	E0 Standard Consultation	1	17311812
7859745	6	RxVIC	Cat	British Short Hair	Grey & White	Female	2016-12-26	0	NULL	17859836	2017-03-04	2	0	17859308	2017-03-04	Reason: Cat Flu	3084	1.1	NULL	NULL	NULL	NULL	NULL	NULL	NULL	NULL	NULL	Poly Tears 15ml	1	12337034
8253850	32	RxQLD	Cat	British Short Hair	White & Grey	Female	2015-12-06	1	NULL	18985754	2016-02-29 10:16:47	2	0	18984765	2016-02-29 10:16:47	Reason: Vacc & Hw Appointment Notes:***********ty and Chewie Booked Online: PHONE*********** 4:42:41 PM Service: Vaccination Only - 2 Pets Reason 2nd vaccine F5 History: No concerns at home; no V;C;D;S Examination: Other parameters WNls Laboratory: Assessment: Fit for vaccination Treatment: F5 Plan: 1. Next F5 due in 4 weeks	4217	1.1	38.9	NULL	NULL	NULL	NULL	NULL	NULL	NULL	NULL	Discount Scheme	1	12722142
46393CA	110	RxNSW	Cat	British Short Hair	Chocolate	Female	2012-10-01	1	NULL	805856CA	2012-12-31 11:01:00	2	0	805477CA	2012-12-31 11:01:00	Original Vet : Dr Miriam Rustemeyer; B.V.Sc. CVA(IVAS) (N6919) Reason: New Kitten Check Has D+ Appointment Notes: fotr MR History: Got her from breeder on Xmas Eve -been having soft stools since then-been on kangaroo +kitten tinned at breeder ;have stopped canned food ;on hills or advance kitten and kangaroo meat.Still soft stools -SMELLY ;passing wind +++;poss flecks of blood on poos .Otherwise …	2750	1.1	NULL	NULL	NULL	NULL	NULL	NULL	NULL	NULL	NULL	E0 Wellness Health Exam (Health)	1	22782CA
7081693	222	RxQLD	Cat	British Short Hair	Chocolate Point	Male	2008-03-03	0	2008-08-04	13658874	2008-05-29 09:00:05	2	0	13688514	2008-05-29 09:00:05	Original Vet : Dr Hugh McIntosh Appointment Notes: constantly sneezing; has been treated previuously for cat flu see hx History: still sneezing ; active at home + good appetite Examine: T38.2 ; sneezing sensitive to touch upper trachea Treatment: Clav 10 days + Dex Assessment: worried about Vibravet affecting the teeth Diagnosis: Post viral sneezing -------------------- Fees Charged: ------------…	4350	1.1	38.2	NULL	NULL	NULL	NULL	NULL	NULL	NULL	NULL	E1 Progress/Revisit	1	10947338
7117984	222	RxQLD	Cat	British Short Hair	White & Red	Male	2009-09-15	1	NULL	13696128	2009-12-07	2	0	13725039	2009-12-07	Original Vet : Dr Hugh McIntosh Reason: Castrate Appointment Notes: IMB Cat Castration -immature - Voucher No ---08/12/2009 15:33:53 NIC:Surgery Follow Up - -------------------- Fees Charged: -------------------- Short General Anaesthetic - IV Only AEC &amp; GP Qty: 1 Sale Price $0.00 Castrate Pets Galore - Immature Qty: 1 Sale Price $36.30 Hospital Stay &amp; Treatment AEC &amp; GP Qty: 1 Sale P…	4350	1.1	NULL	NULL	NULL	NULL	NULL	NULL	NULL	NULL	NULL	H2 Hospital (1-2 tx) & Monitoring	0	10967323
7117985	222	RxQLD	Cat	British Short Hair	White & Black	Male	2009-09-15	1	NULL	13696127	2009-12-07	2	0	13725038	2009-12-07	Original Vet : Dr Hugh McIntosh Reason: Castrate Appointment Notes: IMB Diagnosis: RSPCA immature cat castrate Treatment: Induction and maintenance domitor 80ug/kg; butorphanol 0.4mg/kg; ketamine 5mg/kg antisedan 45 min post induction 200ug/kg. Inj pen la 1ml/10kg. fed after recovery. -------------------- Fees Charged: -------------------- Hospital Stay &amp; Treatment AEC &amp; GP Qty: 1 Sale Pr…	4350	1.1	NULL	NULL	NULL	NULL	NULL	NULL	NULL	NULL	NULL	Laboratory Fees	0	10967323
7614278	2	RxQLD	Cat	British Short Hair	Lilac	Male	2013-11-19	0	NULL	15699232	2014-02-14 16:31:38	2	0	15690243	2014-02-14 16:31:38	Reason: 2nd Vax History: 2nd f3 vacc Indoor only cat No concerns from o Thorax - NAd Abd - nAD TPR wnl PE unremarkable R/c 4wks for 3rd vacc Examination: Laboratory: Assessment: Treatment: Plan:	4224	1.1	NULL	NULL	NULL	NULL	NULL	NULL	NULL	NULL	NULL	F3 Vaccination	1	99507
7741048	54	RxVIC	Cat	British Short Hair	Blue	Male	2016-02-02	0	NULL	17102641	2016-04-28	2	0	17099929	2016-04-28	Reason: History: Vaccinate; worm and check Has ringworm - on antifungal cream and malaseb baths BIW. O spoke to breeder (see history) but has decided to keep; interested in tablet medication. No other meds; EDUD wnl. Dry and wet food diet. Indoor only Not desexed; mchip scanned Examination: See notes Assessment: Ringworm Treatment: F4 sc Advocate monthly (dont bath within 48 hours) Plan: KP to fo…	3134	1.1	37.6	150	3	0	30	NULL	NULL	<2	pink	Reminder Vax 12mth	1	12284662
7861496	52	RxVIC	Cat	British Short Hair	Blue	Male	2017-01-07	1	NULL	17880736	2017-03-24 09:35:09	2	0	17880095	2017-03-24 09:35:09	Reason: Kitten HC & Vacc RC 23/03 History: Purchased off breeder a few weeks ago; has settled in wel No concerns at this stage EDDU all good. Diet: RCW Baby cat wet and dry. Mixing wet with goats milk to try and encourage him to eat. Will graze on dry at this time but not really keen on it Examination: BAR. A little lean - BCS 4/9 HR 200+ thoracic ausc WNL NAD abo palp Both testicles palpable but…	3350	1.1	NULL	NULL	NULL	NULL	NULL	NULL	NULL	NULL	NULL	F4 Vaccination HPP	1	12337930
8302920	16	RxQLD	Cat	British Short Hair	Grey	Male	2016-09-03	1	NULL	19489682	2016-11-18 14:34:38	2	0	19486052	2016-11-18 14:34:38	Reason: Kitten Health Check Appointment Notes: ar History: Adopted 2 weeks ago from breeded. Has has first vacc prior to adoption. Settling in well to new home. O using Advoate. EDDU ok; feeding dry and wet and meat as per breeder instructions. Examination: BAR; quite wriggly but did settle later in consult. No hernia; no cleft palate. 2x testicles palpated. O will be getting desexed. O will retu…	4101	1.1	NULL	NULL	NULL	NULL	NULL	NULL	NULL	NULL	NULL	PG0039 Free Kitten Check	1	12748740
8309401	86	RxQLD	Cat	British Short Hair	Blue Grey	Male	2016-10-06	1	2018-05-24	19564733	2016-12-29 08:11:12	2	0	19560798	2016-12-29 08:11:12	Reason: Vaccination History: Due 3rd vaccination today Has had 1st 2 F3 vaccinations 1 month apart already Already castrated; already mchipped O has flea and worm tx already at home- reccomend montly worm till 6 months; then 3 montly worming after that Reccomend advocate or revolution for flea tx monthly as also covers heart worm Subjective: bar Objective: Temp MM pi CRT 1.5 HR 160 FP CV: No audi…	4005	1.1	NULL	NULL	NULL	NULL	NULL	NULL	NULL	NULL	NULL	Recall Reminder - Vaccination	1	12613359
36306CA	110	RxNSW	Cat	British Blue	Blue	Male	2010-04-06	1	NULL	703748CA	2010-06-22 16:10:10	2	0	703379CA	2010-06-22 16:10:10	Original Vet : Dr Christie Budd; B.V.Sc. (N5506) Reason: Kitten Check /his Name Is LEO Appointment Notes: + worming ?? to see dr cb History: \much brighter than little molly. 2 epsidoes of eliminating on bed. Normal faeces and generally uses trays well. Microchip. Had F3 vax Examine: Well cat. Eent; h/l abdo nad. Shiny thick coat Treatment: 1/2 milbemax po Plan: \bring in faecal sample if further…	2750	1.11	38.5	NULL	NULL	NULL	NULL	NULL	NULL	NULL	NULL	!Miscellaneous Preventatives	0.5	509431CA
7747356	47	RxVIC	Cat	British Short Hair	Blue	Female	2016-05-04	1	NULL	17168949	2016-07-05 16:16:13	2	0	17165883	2016-07-05 16:16:13	Both eyes very inflammed; yellow discharge in both corner of eyes; no ulcer. Owner not sure abt worming - give milbemax	3028	1.12	NULL	136	NULL	NULL	24	NULL	NULL	2	pink	Eye Fluorescein Stain	1	6553095
7782450	61	RxVIC	Cat	British Short Hair	Black Smoke	Male	2016-08-21	1	NULL	17523988	2016-11-17 17:26:43	2	0	17523174	2016-11-17 17:26:43	Reason: Recheck LAURA Reason: History: owners report Jinx much better in himself; faeces much more formed; maybe slightly wetter than has been since starting grisovin but nowhere near what it was before cat was wormed. Owners have clipped the cat. Examination: still woods lamp ++ Abdomen less distended than when I saw him last week Laboratory: Assessment: Treatment: resupply worming Check again 2…	3138	1.12	NULL	NULL	NULL	NULL	NULL	NULL	NULL	NULL	NULL	E1 Progress/Revisit	1	12305265
7796238	105	RxNSW	Cat	British Short Hair	Blue	Male	2015-02-05	1	NULL	23822645	2015-04-16 19:31:59	2	0	23819640	2015-04-16 19:31:59	Reason: Possible Ringworm History: O had for aprox 2 w form breeder in Vic Was old was female Conern over ears; O has had ringwom Fed blackhawk and meat; inside cat 100 % Examination: Is male kitten and not female; chipped no not martch paper work supplied ; correct chiop in computer and givien no to O to follow up wth breeder Crusty lesion on both ears as well as tail base These areas glwo very …	2096	1.13	NULL	NULL	NULL	NULL	NULL	NULL	NULL	NULL	NULL	Grisovin (Griseofulvin) 125Mg Tabs (100)	10	17302157
7852481	105	RxNSW	Cat	British Short Hair	Blue	Male	2016-01-26	1	NULL	24243659	2016-04-10 11:06:42	2	0	24242533	2016-04-10 11:06:42	Reason: Check Eyes History: Obtained from breeder 1 week ago. Developed ocular discharge 3dd ago. Occasional sneeze but no nasal discharge. EDDU well. UTD flea and worming. Has had 1st vacc. Examination: BAR; mm pink/moist; crt<2s; LNs wnl Chest:nad Abdo:nad Eyes: bilateral mucopurulent discharge and hyperaemic conjunctiva; L worse than R. Neg fluoro. Assessment: Conjunctivitis; poss cat flu? Pla…	2100	1.13	38.8	180	2021-05-03	0/4	NULL	NULL	NULL	<2s	pink	Milbemax Cat 0 - 2Kg (20)	2	17337623
7923401	130	RxNSW	Cat	British Short Hair	Light Brown	Male	2017-02-19	1	NULL	24922459	2017-05-02	2	0	24913991	2017-05-02	Reason: General Health Check; Especially Eyes History: flew in from Perth 2 days ago; since that time R eye a squinting a bit and some gooey discharge. Today better. EDDU fine. S+ observed but not excessive; no nasal discharge noted. No V+/D+/C+ UTD with vac and parasite control Examination: BAR; nervous +++ Mm pink. Oral cavity nad R eye mild erythema of conjunctiva and mild chemosis. PLR; palpe…	NULL	1.13	38.3	NULL	NULL	NULL	NULL	NULL	NULL	NULL	NULL	VAR-Examinations	0	NULL
7569397	65	RxQLD	Cat	British Short Hair	Blue	Female	2013-04-15	1	NULL	15283689	2013-07-12 16:14:24	2	0	15283154	2013-07-12 16:14:24	Reason: UTI? Appointment Notes: toleting at front door not in try History Spayed last Monday in Melbourne; transported Thursday ; sutures out here yesterday. Last 24 hours has bene uirnating frequently and no tin th elitter tray. Alittle off food this morning Examination: Temp normal; abdomen normal. Bladder empty Laboratory: Assessment: \potential uti from altered habits due to being desexed and…	4211	1.15	38.8	NULL	NULL	NULL	NULL	NULL	NULL	NULL	NULL	E0 Standard Consultation/Exam	1	11231038
7709365	48	RxVIC	Cat	British Short Hair	Blue	Female	2015-10-06	1	NULL	16809447	2015-12-17 14:04:45	2	0	16805340	2015-12-17 14:04:45	Reason: 2nd Kitten Vac & Worm Appointment Notes: af 10/12 History: Examination: Dude bar Chest and heart fine Abdo fine Temp 37.9 Laboratory: Assessment: Treatment: Plan: Discussed with O advice for them going away for a week - risk if gets in to a cattery; she may contract infectious diseases as not fully vaccinated and other cats may b understress and shedding disease.. - also she would benefit…	3030	1.15	NULL	NULL	NULL	NULL	NULL	NULL	NULL	NULL	NULL	F3 Vaccination	1	6547543
7610114	31	RxQLD	Cat	British Blue	Blue	Female	2013-10-24	1	NULL	15646130	2014-01-15	2	0	15643643	2014-01-15	History: O has the cat from pet shop 2 days ago. Will be due for F3 next month (7th Feb.) UTD wit worming (O will switch to Advocate and tape wormer soon) O said noticed the cat sneezed a few times over the last two day but otherwise EDUD ok and BAR at home. Current diet: Science kitten dry Microchip: on file Current meds: none Examination: HR: 168 RR: 12 Temp: 38.4 BCS : 5/9 Mentation: BAR Oral …	4127	1.16	NULL	NULL	NULL	NULL	NULL	NULL	NULL	NULL	NULL	Milbemax Cat 0 - 2Kg (20)	1	11251898
7782929	4	RxVIC	Cat	British Short Hair	Gray	Female	2016-09-26	1	NULL	17774279	2016-12-16 14:19:05	2	0	17774257	2016-12-16 14:19:05	Appointment Notes:*********** Patient name: cha tai Booked Online: 13/12/2016 8:38:34 PM Service: Vaccination Only Contact Number: PHONE*********** Is this pet a current Healthy Pets Plus member?: No Are you a current Friends For Life member?: No Species: Cat Reason: Vaccination History: no problems Examination: weight good; deciduous teeth; NAD on oral exam. NAD on abdo palpation or cardiac ausc…	3168	1.16	NULL	NULL	NULL	NULL	NULL	NULL	NULL	NULL	NULL	F3 Vaccination	1	12305521
7870191	85	RxVIC	Cat	British Short Hair	Lilac	Female	2017-04-07	1	NULL	17984347	2017-06-28 14:23:48	2	0	17983104	2017-06-28 14:23:48	Reason: Vaccination Dr Eleanor Ryan (Locum) History: O has had her for approx 1 month - from a private breeder. No worming has been given. Feeding her RC kitten food - both wet and dry. Clinical examination Bright; alert and responsive Temp 38.5 CVS: mm pink; CRT <2sec. No murmur; no arrhythmia. HR 168. Resp: no nasal discharges. Normal effort. Normal BV sounds in all thoracic fields. GIT: oral e…	3006	1.16	NULL	NULL	NULL	NULL	NULL	NULL	NULL	NULL	NULL	Wellness Reminder 6mth	1	12342227
7849892	107	RxNSW	Cat	British Short Hair	Grey	Male	2015-12-24	1	NULL	24216842	2016-03-14 18:36:12	2	0	24216222	2016-03-14 18:36:12	Reason: 11.20 2nd vaccination History: normal EDDU Examination: bar; vitals wnl. Temp 38.9. Chest sounds ok. Nil murmur. Nad on abdo palpation Laboratory: Assessment: fit for vac Treatment: gave f4 sc today Plan: advocate monthly; tapewormer monthly till 6 months old then tapeworming 3 monthly Booster duein 4 weeks.	2207	1.16	NULL	NULL	NULL	NULL	NULL	NULL	NULL	NULL	NULL	Recall Reminder - Vaccination	1	17319241
7864500	64	RxQLD	Cat	British Short Hair	Black	Male	2009-08-28	1	NULL	16236907	2009-11-20	2	0	16236898	2009-11-20	Original Vet : Matthew Lawton Reason: Vacc & Chip (Sc) O told due today Not sure if had one or 2. Had for 1 week No probs so far Now on science diet. Examine: Bar mmpig crt< 2 hr200 rr60 t37.8 Clin nad Very wiggle kitten Over 12 weeks o elect to wait to chip til dsx Prevent health chat. . -------------------- Fees Charged: -------------------- Vaccine F3 Qty: 1 Sale Price $72.50 Milbemax 0-2kg Qt…	4209	1.16	NULL	NULL	NULL	NULL	NULL	NULL	NULL	NULL	NULL	F3 Vaccination	1	11267099
7831536	107	RxNSW	Cat	British Short Hair	Blue Tabby	Female	2015-11-04	1	NULL	24095510	2016-01-21 18:02:57	2	0	24086236	2016-01-21 18:02:57	Reason: Check Over History: Fed on raw mince meat and kitten milk. ED normally. Unknown if defaecating. Given a F3 and wormed with an unknown product on 08.01.16 Given Revolution last week. Sneezing a lot. No V; D or C. Examination: Very crusty nares. Blepharospasmic and erythematous sclerae and conjunctivae bilaterally with bilateral dried discharge at both medial canthi. No oral lesions. Bloate…	2210	1.165	NULL	NULL	NULL	NULL	NULL	NULL	NULL	NULL	NULL	Vibravet-100 Paste 2.5Gm (20) (DOXYCYCLINE )	1	12235426
7434131	103	RxNSW	Cat	British Short Hair	Lilac	Female	2013-10-12	1	NULL	15424003	2014-01-10 09:13:38	2	0	15418830	2014-01-10 09:13:38	Reason: Vacc'n & Check Kitten Appointment Notes: Need patient details History: has had for about 10 days. From breeder. Note benji on hpp. Examination: nad very well. Had some fleas at breeder bugt has been treated. Discuss advantage. Laboratory: Assessment: well. Discuss desexing and fiv. Treatment: f4 vacc. Start on advocate. Plan:	1455	1.18	38.7	140	NULL	NULL	NULL	NULL	NULL	NULL	NULL	Discount Scheme	1	11043832
7872818	162	RxVIC	Cat	British Short Hair	Chocolate Point	Female	2017-05-06	0	NULL	18018004	2017-07-29 09:12:23	2	0	18016588	2017-07-29 09:12:23	Reason: Vaccination Reason: History: new kitten; BIOP 1 week; going well; EDUf normal. On revolution and drontal Examination: B&a mm pink; crt <2 sec HR >200bpm nsf chest ausc Nsf abdom palpation Laboratory: Assessment: Treatment: Felovax 5 batch5170127A Booster f5 in 4 weeks Plan: --- PHONE*********** 10:42:29 AM ME4: Vaccinations - Resolved -	6030	1.18	NULL	NULL	NULL	NULL	NULL	NULL	NULL	NULL	NULL	Vacc 4wk Cat	1	12289160
8280498	21	RxQLD	Cat	British Blue	Blue	Male	2016-04-13	1	NULL	19234676	2016-07-08 15:57:36	2	0	19232356	2016-07-08 15:57:36	Reason: Web Booking- Vaccination Appointment Notes:***********ne: 21/06/2016 3:45:15 AM Service: Vaccination Only Contact Number: PHONE*********** Is this pet a current Healthy Pets Plus member?: No Are you a current Friends For Life member?: No Species: Cat History: New kitten BIOP 3 weeks. Has been well at home. EDDU normally. Mobility good. No concerns. Some communication difficulties in consu…	4001	1.18	NULL	NULL	NULL	NULL	NULL	NULL	NULL	NULL	NULL	Advocate 0-4kg Orange Cat/Kitten x 3	1	12809006
6378428	48	RxVIC	Cat	British Short Hair	NULL	Male	2008-04-29	0	NULL	9420704	2008-07-01	2	0	9420704	2008-07-01	obvious sucking resp developed and weird delayed intake of breath after diaphragm and chest move with clicking respiratory sounds- still half the size of sibling- congenital defect of some sort- not suitable to sell- owner thinking of investigating further- discuss x rays first whne sl larger- preferably without sedation- est 150 to 250 for xrays alone warn owner treatment to correct condition un…	3330	1.19	NULL	NULL	NULL	NULL	NULL	NULL	NULL	NULL	NULL	Adjustment - RxWorks Use Only	1	7588794
6268560	204	RxQLD	Cat	British Blue	Grey	Female	2010-09-08	1	NULL	9164873	2010-12-03 17:04:15	2	0	9163589	2010-12-03 17:04:15	Reason: 2nd Vacc; S/o Appointment Notes: kak History: Examination: Laboratory: Assessment: Treatment: Plan: ---6/12/2010 7:49:12 AM VAE:Recall - Vaccination -	NULL	1.2	NULL	NULL	NULL	NULL	NULL	NULL	NULL	NULL	NULL	NULL	NULL	NULL
6579067	4	RxVIC	Cat	British Short Hair	Chocolate & Brown	Female	2011-03-15	1	NULL	10930635	2011-05-20 12:45:38	2	0	10929925	2011-05-20 12:45:38	Reason: Chk Up & Microchip Appointment Notes: Special payment terms exist History: Got from breeder 1hr ago from yarra valley. Examination: BAR. Eyes;nose;mouth NSF. Chest auscultation nsf. Abdopalp nsf. Skin nsf. Assessment: Healthy kitten. Treatment: Tapeowormer Plan: Revolution monthly. 2nd vacc due 9/6. O's will do FIV as well and begin @ second vacc. Desexing 6 months.	3148	1.2	NULL	NULL	NULL	NULL	NULL	NULL	NULL	NULL	NULL	Microchip & Registration 1 Pet	1	828252
7118255	222	RxQLD	Cat	British Short Hair	NULL	Female	2009-10-21	1	NULL	13698443	2010-01-12 12:34:30	2	0	13727316	2010-01-12 12:34:30	Original Vet : Dr Hugh McIntosh Reason: Spey Appointment Notes: + tattoo Cat Spey Immature Treatment: TRiple GA reverse Antisedan - buried sutures Boddy of uterus tore - one side tied off ; no bleeding on the other side - unable to locate due to size -------------------- Fees Charged: -------------------- Short General Anaesthetic - IV Only AEC &amp; GP Qty: 1 Sale Price $0.00 Hospital Stay &amp;…	4350	1.2	NULL	NULL	NULL	NULL	NULL	NULL	NULL	NULL	NULL	Isoflurane Anaesthesia Incl Induction	0	10967323
7118256	222	RxQLD	Cat	British Short Hair	Tortoiseshell	Female	2009-10-21	1	NULL	13698442	2010-01-12 12:32:01	2	0	13727315	2010-01-12 12:32:01	Original Vet : Dr Hugh McIntosh Reason: Spey Appointment Notes: + tattoo Diagnosis: immature cat spay Treatment: induction and maintenance with domitor 80ug/kg; butorphanol 0.4mg/kg; ketamine 5mg/kg. Midline closure with vicryl; skin sub cuticular 3/0 Vicryl. Inject pen la 1ml/10kg. Fed after recovery. ---13/01/2010 15:19:21 TYN:Surgery Follow Up - -------------------- Fees Charged: -------------…	4350	1.2	NULL	NULL	NULL	NULL	NULL	NULL	NULL	NULL	NULL	!Miscellaneous Desexing - Spey	1	10967323
7208599	2	RxQLD	Cat	British Short Hair	Blue Point	Female	2012-07-18	1	NULL	14198823	2012-10-09 10:43:30	2	0	14197733	2012-10-09 10:43:30	History: 2nd f3 vacc; no concenrs form o No further sneezing O gave milbemax tablet 1 wk ago R/c 4 wks for 3rd vacc Examination: Laboratory: Assessment: Treatment: Plan: ---11/10/2012 17:27:45 AL1:Recall - Vaccination - SMS 11/10	4221	1.2	NULL	NULL	NULL	NULL	NULL	NULL	NULL	NULL	NULL	Reminder 4w	1	11014287
7695419	232	RxNSW	Cat	British Short Hair	Lilac	Female	2010-11-01	1	NULL	22557906	2011-01-19 10:07:54	2	0	22557840	2011-01-19 10:07:54	Original Vet : Dr Phylannie Cheung N9015 Reason: Vaccination Subjective: Acquired from breeders 2 days ago; on kitten food; settling in well; no V/D at home. Had fleas on her when came home; no intestinal worming yet. No excessive coughing/sneezing. Strictly indoor cat. Objective: BCS: 3/5 Color/CRT: pink<1 HR: 200 RR: 40+ sniffing Pulse: good/strong. Dental score:deciduous NAD abdo palapte Flea …	NULL	1.2	38.6	NULL	NULL	NULL	NULL	NULL	NULL	NULL	NULL	Feligen 3 Vaccine (Rcp)	1	NULL
7714283	85	RxVIC	Cat	British Short Hair	Blue	Female	2015-11-22	1	NULL	17021442	2016-02-06 09:09:26	2	0	17019123	2016-02-06 09:09:26	Reason: F3 Vacc & Nail Trim Appointment Notes: Overdue reminders History: Owner has given milbemex Examination: NAD Laboratory: Assessment: Treatment: Plan:	3006	1.2	38.5	186	2021-05-03	0	NULL	NULL	NULL	n	n	Recall Reminder - Vaccination	1	12280746
7777316	61	RxVIC	Cat	British Blue	Blue	Female	2016-06-18	1	NULL	17453354	2016-09-08 19:10:37	2	0	17452993	2016-09-08 19:10:37	Reason: With Di Reason: History: bought from 'breeder' who had given the last vacc on 2/9. Apparently not wormed ? Examination: all good on exam. Laboratory: Assessment: Treatment: applied rev in consult Plan:due for next vacc in 1 month	3136	1.2	38.8	NULL	2021-09-04	NULL	NULL	NULL	NULL	NULL	NULL	Discount: Care Plan	1	11069261
7786129	234	RxNSW	Cat	British Short Hair	Blu Bi	Female	2014-10-10	1	NULL	23613363	2014-12-20 10:25:50	2	0	23612947	2014-12-20 10:25:50	Reason: Check Up History: New from breeder > 1 week ago Living indoors Examination: All well; a bit feisty; adv regular handkling Laboratory: Assessment: Treatment: Wormer given in consult Plan: RV 2 weeks for next vx	2528	1.2	NULL	180	2.5	temp	NULL	NULL	NULL	NULL	NULL	E0 Standard Consultation	1	12239379
7967206	66	RxQLD	Cat	British Short Hair	Blue Cream	Female	2014-04-25	1	NULL	17057922	2014-07-12 09:59:04	2	0	17055579	2014-07-12 09:59:04	Appointment Notes: 2nd (?) vax - will join HPP Dr Melissa Gainer History: E/d/u/d normally; No V or D 2nd vaccination - F3 - 13/06/14 Indoor only Diet - kitten hills science Examination: Mentation BAR BSC 4/9 Eyes/ears/nose/perpherial - nad CVS - HR140; RRpurring Thorcica ascult nad - Temp 38.7 Pin kmm CRT <2sec teeth/jaw nad Abdo - nad Urogneital - nsf MSK - nsf Treatment: F3 vac	NULL	1.2	NULL	NULL	NULL	NULL	NULL	NULL	NULL	NULL	NULL	Discount Scheme	1	NULL
8133855	2	RxQLD	Cat	British Short Hair	Blue	Female	2015-03-04	1	NULL	18161080	2015-05-08 15:41:02	2	0	18150203	2015-05-08 15:41:02	History: 1st fiv and f3 vacc No concerns from o Thorax/abd - NAD TPR wnl Clipped nails PE unremarkable O declined microchip today; will get done in next few vacc when a little bigger Will be outdoor cat also Examination: Laboratory: Assessment: Treatment: Plan:	NULL	1.2	NULL	NULL	NULL	NULL	NULL	NULL	NULL	NULL	NULL	Frontline 100Ml Spray	1	NULL
6264178	5	RxVIC	Cat	British Short Hair	White	Male	2010-08-29	0	NULL	9130453	2010-11-09 19:24:27	2	0	9129641	2010-11-09 19:24:27	Reason: Poss Cat Flu Appointment Notes: Overdue reminders History: Sneezing and eyes watery and red. Other cat is eating Mouse's food. Examination: Mild chemosis bilaterally. MM pink. Heart sounding normal. NAD lungs. No additional abnormalities on exam. Assessment: Likely cat flu. Treatment: Vibravet. Plan: Revisit 5 days. Sooner if deteriorates. Try tuna and seperate from other cat when feeding.	3188	1.2	38.5	NULL	NULL	NULL	NULL	NULL	NULL	NULL	NULL	E0 Standard Consultation/Exam	1	6536335
7802258	85	RxVIC	Cat	British Short Hair	Ginger	Male	2016-09-24	0	NULL	17604551	2016-12-13 16:55:10	2	0	17604434	2016-12-13 16:55:10	Reason: Vaccination And Check Address History: Well at home Examination: NAD Treatment: F3 vax given (indoor only cat) Given milbemax Applied revolution	3008	1.2	NULL	NULL	NULL	NULL	NULL	NULL	NULL	NULL	NULL	Reminder Vax 4w	1	12303682
8063089	86	RxQLD	Cat	British Short Hair	Blue	Male	2009-11-12	1	NULL	17668798	2010-01-30 12:08:13	2	0	17668780	2010-01-30 12:08:13	Original Vet : Camille Stephenson Reason: 2nd Vaccination Appointment Notes: has cert...kt Examine: GPE good - nad Laboratory: FS -ve paraites/oocytes Treatment: 2nd F3 vaccination Plan: Final F3 in 2w -------------------- Fees Charged: -------------------- Feline 3 Vaccination Qty: 1 Sale Price $0.00 Vaccination Feline 3 Qty: 1 Sale Price $70.00	4005	1.2	38.4	NULL	NULL	NULL	NULL	NULL	NULL	NULL	NULL	F3 Vaccination	1	12611323
42047CA	110	RxNSW	Cat	British Short Hair	Blue	Male	2011-09-03	0	NULL	761761CA	2011-11-26 11:26:11	2	0	761385CA	2011-11-26 11:26:11	Original Vet : Dr Miriam Rustemeyer; B.V.Sc. CVA(IVAS) (N6919) Reason: Kitten Vacc Microchipping History: EDDU:Ex breeder biop 2 weeks ;is first cat ;only cat ;will be indoors ;had F4 primary at 8 weeks Diet:kitten royal canin Parasite control:forgot to discuss Examine: HR:180 PR: mm: CRT: RR:normal Cardiorespiratory System:no murmur Gastrointestinal system:no hernia Integument:beautiful coat Occ…	2750	1.2	NULL	NULL	NULL	NULL	NULL	NULL	NULL	NULL	NULL	Microchip & Registration 1 Pet	1	23387CA
7432060	105	RxNSW	Cat	British Short Hair	Blue	Female	2013-09-30	1	NULL	15399793	2013-12-18 09:48:53	2	0	15395556	2013-12-18 09:48:53	Reason: Vaccination; Nail Clip Appointment Notes: Bad debtor; Overdue reminders History: Has been well at home No issues Examination: All aok on PE Lvoely kitten and Chat re kitten things All else aok on PE Laboratory: Assessment: As above Treatment: F4 518126 A 09 Jan 15 Wormed Plan: R/v 1 m for last vax . Will be 100 ^ indoor cat O aware of HPP	2099	1.21	NULL	NULL	NULL	NULL	NULL	NULL	NULL	NULL	NULL	F4 Vaccination	1	11101361
7713639	61	RxVIC	Cat	British Short Hair	Blue	Female	2015-11-09	1	NULL	16993926	2016-01-09 13:45:16	2	0	16991813	2016-01-09 13:45:16	Reason: New Kitten Check Details History: Well at home. Due for first vac. EDDU normally. Had a few days of d+ when first brought home. Microchipped. Will be an indoor cat. Examination: BAR. Lovely kitten. Abdo nad; oral ad; eent nad. Laboratory: Assessment: Healthy kitten suitable for vac Treatment: F3 Milbemax Plan: Give advocate in 2 weeks then RV in 4 weeks for next vacc. Desex at 4 months.	3067	1.21	NULL	NULL	2021-09-04	0	20	0	NULL	<1s	p, moist	Recall Reminder - Vaccination	1	12280509
5930369	9	RxQLD	Cat	British Short Hair	Blue Cream Tortoiseshell	Female	2009-09-25	1	NULL	7774793	2009-12-14 15:49:16	2	0	7829596	2009-12-14 15:49:16	Reason: Diarrhoea Appointment Notes: only started today. have had a change in food recently. Wrd. IG History: Examination: Laboratory: Assessment: Treatment: Plan:	4077	1.23	NULL	NULL	NULL	NULL	NULL	NULL	NULL	NULL	NULL	Milbemax Cat 0 - 2Kg (20)	1	75575
5031906	6	RxVIC	Cat	British Short Hair	Grey & White	Male	2008-10-05	1	NULL	5353109	2008-12-29 10:20:40	2	0	5352853	2008-12-29 10:20:40	Reason: Free Check Appointment Notes: Pets Paradise Knox Tpr normal. Ln and abdo palp ok. Healthy. 1st vacc on 17/11/08- due for 2nd vacc Admin F4. Wormed and flea'd. Disc desexing.	3196	1.23	NULL	NULL	NULL	NULL	NULL	NULL	NULL	NULL	NULL	F4 Vaccination	1	5016184
7876499	46	RxVIC	Cat	British Short Hair	Blue	Male	2017-06-19	1	NULL	18066761	2017-09-14 10:17:30	2	0	18065069	2017-09-14 10:17:30	F3 Vax Vax Healthy	3029	1.24	NULL	NULL	NULL	NULL	NULL	NULL	NULL	NULL	NULL	Wellness Reminder 6mth	1	12345516
6313586	37	RxQLD	Cat	British Short Hair	Blue	Female	2010-09-28	0	2015-03-06	9260304	2010-12-14 17:10:08	2	0	9260289	2010-12-14 17:10:08	Reason: Killed F3 And M/chip History: E;d;u;f allnormal. PEx all normal. F3 given. M/chipped.	4304	1.25	NULL	NULL	NULL	NULL	NULL	NULL	NULL	NULL	NULL	F3 Vaccination	1	5355175
6828308	37	RxQLD	Cat	British Short Hair	Blue	Female	2011-11-30	1	NULL	12173812	2012-02-20 10:06:03	2	0	12171960	2012-02-20 10:06:03	Reason: Spey Appointment Notes: microchip & f3 History: E;d;u;f all normal Examination: TPR wnl. Mm pink; CRT <2sec; moist abdo palpation nsf; otoscopic exam no evidence of mites Laboratory: PreGA Bloods: declined Anaesthesia: Premed: 0.05ml methone s/c; 0.1ml pamlin IV Induction: alfaxan IV Maintaince: 2% Isoflurane/oxygen via 3.5 mm cuffed ET tube IV Fluids: NaCl at Sx rates perioperatively Sur…	4304	1.25	38.1	120	2021-09-05	NULL	NULL	NULL	NULL	<2sec	pink	Spey Midline GAH 20	1	5355175
7811188	108	RxNSW	Cat	British Short Hair	Blue	Female	2015-03-16	1	NULL	23874514	2015-06-13 11:13:35	2	0	23870309	2015-06-13 11:13:35	History: EDDU well; had first vaccination F3 at breeder's on 22/5/15. Spot-on 3 weeks ago at breeder's. More confident at home but brother steals her food. Cooked chicken and whiskers wet BID and RC dry kitten food now. Indoors only cat in the future. Mild ocular discharge since acquiring but no sneezing/drooling no squinting eyes. Going on holidays in Sept/Oct so both kittens (siblings) will sta…	2204	1.25	NULL	NULL	NULL	NULL	NULL	NULL	NULL	NULL	NULL	F3 Vaccination	1	17304538
7400820	56	RxVIC	Cat	British Blue	Blue	Male	2013-04-26	1	NULL	15135950	2013-07-25 14:43:47	2	0	15135802	2013-07-25 14:43:47	Reason: Vacciantion F3 Appointment Notes: waiting in consult 1 History: Has been regurgitating food alot. Diarrhoea has resolved. Examination: NAD Laboratory: Assessment: Treatment: Vaccination F3 and worm. Advised give smaller meals and wet down biscuita a bit. COnsider changing to something like royal cannon in favour of supermarket brands if it continues. Plan: Vacc F3 and worm in a month. Dis…	3844	1.25	39	200	2021-09-05	0	NULL	NULL	NULL	<2sec	pink	Reminder Vax 4w	1	11071991
7434185	108	RxNSW	Cat	British Short Hair	Grey And White	Male	2013-10-17	1	NULL	15416058	2014-01-03 11:28:31	2	0	15411282	2014-01-03 11:28:31	Reason: Head Was Stuck In Bed Head History: Stuck the head in the bed head for 10 min. In the end called fire brigard to pull the bed apart; police rescue came. Had 2 vac . Due on 25 jan. Not desexed. Want to have a check after unstuck Examination: Very cute. BAR. Good bcs/ hydration status. Mm/crt normal. Eye/nose/lns/skin/gaits/temp/ abdomen palpation- NAD Able to move head around- no obvious p…	2049	1.25	38.4	NULL	NULL	NULL	NULL	NULL	NULL	NULL	NULL	Package Discount	5.4	11102160
7874828	64	RxQLD	Cat	British Blue	Blue	Male	2012-10-09	1	NULL	16349266	2012-12-31 15:17:46	2	0	16349241	2012-12-31 15:17:46	Original Vet : Rebecca Rowbotham Reason: Vaccination History: Acquired from breeder nsw. Owned 7 days. Settling in well. Prev health - due 2nd vac; on advocate given 7days ago; going to be indoor cat Diet - dry & wet food from pet shop - o cant remember name Eddu well; happy/bright Examine: Mentation - BAR BCS -3/5 Mm pk moist ct2sec; teeth/jaw - great Eyes/ears/ln - nad Thoracic auscultation - H…	4216	1.25	38.3	NULL	NULL	NULL	NULL	NULL	NULL	NULL	NULL	F3 Vaccination	1	11242549
8031697	31	RxQLD	Cat	British Short Hair	Blue	Male	2014-09-22	1	NULL	17513868	2014-12-10 08:45:13	2	0	17509670	2014-12-10 08:45:13	Reason: vaccination and insurance form History: Going well at home Utd with milbemax and revolution Diet hills Inside cat Examination: Pe nad Difficult to check testicles today - very active and very tiny Joint exam for insurance nad Laboratory: Assessment: Okay for vaccination Treatment: F3 - 1866126a 17/3/16 sc center neck Plan: Next vacc due 1month Continue revolution Rec fiv vaccs - o decline…	4123	1.25	36.9	150	2021-09-05	0	12	0	NULL	1	pink	F3 Vaccination	1	12578366
8178000	88	RxQLD	Cat	British Short Hair	Blue	Male	2008-10-27	1	NULL	18347266	2008-12-31	2	0	18347253	2008-12-31	Original Vet : Ann Dapore History: obtained yesterday. Examine: mm pk CRT = 1 HL ok Abd ok Beautiful coat. Diagnosis: Treatment: Plan: -------------------- Fees Charged: -------------------- 5. No Charge Consultation Qty: 1 Sale Price $0.00	4509	1.25	NULL	NULL	NULL	NULL	NULL	NULL	NULL	NULL	NULL	Examination - No Charge	1	12684636
8316966	221	RxQLD	Cat	British Short Hair	Blue - White	Male	2016-11-20	1	NULL	19654844	2017-02-14 10:26:45	2	0	19650514	2017-02-14 10:26:45	Reason: Wellness check and vax History: Had two vaccine feligen - after second vax was unwell + had a bacterial infection - was in hospital - called Vet MEd team in Sydney - adivsed by Rachel vet at the clinic - ok to vaccinate but to give a killed vaccine Has been well at home Feeding royal canin dry food; will be indoor only Had swimmers leg when young Examination: All clinically nad; only one …	4350	1.25	38	150	2021-09-05	0/4	NULL	NULL	NULL	<2sec	pink	Discount: Care Plan	1	10961368
7830785	127	RxNSW	Cat	British Short Hair	Blue	Female	2015-10-28	1	NULL	24095288	2016-01-21 16:12:35	2	0	24086015	2016-01-21 16:12:35	Appointment Notes: vaccination and worming History: been well. Inside only cat Examination: NAD Laboratory: Assessment: Treatment: F3 Plan: going on revolution from petbarn --- 22/01/2016 14:00:29 PM BBL: Recall - Vaccination - Resolved -	2155	1.26	NULL	NULL	NULL	NULL	NULL	NULL	NULL	NULL	NULL	Reminder Vax 4w	1	17319539
7860140	4	RxVIC	Cat	British Short Hair	Silver	Male	2016-12-12	1	NULL	17863924	2017-03-08 17:59:07	2	0	17863372	2017-03-08 17:59:07	Reason: Health check History: O picked up 2 weeks ago. Since then has had increased respiratory effort. Bright; playful. Eating well. No vomiting or diarrhoea. O not sure of worming prevention/flea prevention (difficulty understanding - lanquage barrier). Desexed 23.2 at Avonsley Vet clinic. Contacted them as there are abdominal sutures; mistook gender. Last vaccinated 16/2 with F3 Examination: B…	3163	1.26	37.7	180	2021-09-05	NULL	36	NULL	NULL	NULL	Pink	GXL0514 Free Health Check PB Chadstone	1	12337236
7603478	31	RxQLD	Cat	British Short Hair	Blue	Female	2013-09-11	1	NULL	15580364	2013-12-02 11:26:18	2	0	15578322	2013-12-02 11:26:18	History: Had 1x F3 25/10/13 ADVOCATE applied yesterday- O used 1/2 a kitten pipette as didn't want to overload kitten. O unsure of GIT worming O noticed scratching. Poppet has had the occassional sneeze; but no nasal/occular dc and great appetite. Was tolf to feed only kanngaroo meat; O has fed royal canin kitten wet and dry. 1 soft poo since then. Microchipped. Examination: BBAR! Flea comb +ve f…	4155	1.27	38.2	150	5	0	25	NULL	NULL	1s	pink	Joining Fee ONLY	1	11176531
7909513	79	RxQLD	Cat	British Short Hair	Tabby	Female	2010-08-18	1	2017-09-13	16551202	2010-11-15 11:05:22	2	0	16551184	2010-11-15 11:05:22	Original Vet : Judy Quinn Reason: Vaccination Check over- all ok Wormed virbac tapewormer in cons To desex in Jan] On advocate -------------------- Fees Charged: -------------------- ZFeline 3 Fevacc 3 In 1 Qty: 1 Sale Price $22.30 Health Care Check - Revisit Brief Qty: 1 Sale Price $43.45 Virbac Tapeworm Qty: 0.5 Sale Price $1.65	NULL	1.27	NULL	NULL	NULL	NULL	NULL	NULL	NULL	NULL	NULL	Fevac 3 Vaccine (20)	1	NULL
7907347	244	RxNSW	Cat	British Short Hair	Blue	Male	2014-10-23	1	NULL	24740029	2015-01-21 08:01:09	2	0	24734589	2015-01-21 08:01:09	Original Vet : Dilly Abeyawardane Reason: Vaccination. MP History: Going well at home; diarrhoea resolved soon after the last visit. EDUD normal; no Vx/Dx/Cx Examination: BARH; MM pink/CRT immediate; hasnt gained any weight since last week but doesnt look thin; nil murmur/chest clear; abdominal palpation NAD; skin NAD; MSK exam NAD; no signs of cruciate disease; overgrown nails Treatment: Fevac 3…	2607	1.28	NULL	NULL	NULL	NULL	NULL	NULL	NULL	NULL	NULL	Companion F3 Vaccine (10)	1	17367075
6218771	6	RxVIC	Cat	British Short Hair	Chocolate & White	Female	2010-04-18	1	NULL	8812493	2010-07-05 16:50:12	2	0	8811589	2010-07-05 16:50:12	History: got her from independent breeder. Got her on saturday- on eukanuba. Doing well. Eddu normal. No v/d/c reported. Litter trained. Weepy eyes when collected from breeder. Examination: tpr normal. Chest heart ausc ok. Pink mm moist crt <2s. Teeth temp. Right eye weepy. Plr and menace good on both eyes. Right eye neg fluoro. Abdo palp ok. Feisty kitten Assessment: cat flu?/ unilateral chlamyd…	3150	1.29	38	NULL	NULL	NULL	NULL	NULL	NULL	NULL	NULL	E0 Standard Consultation/Exam	1	5020863
7603477	31	RxQLD	Cat	British Short Hair	Blue	Female	2013-09-11	1	NULL	15580327	2013-12-02 11:13:10	2	0	15578286	2013-12-02 11:13:10	Reason: Vaccination Appointment Notes: Overdue reminders History: F3 24/10/13 Advocate applied yesterday Poppet sight sneexe Examination: Laboratory: Assessment: Treatment: Plan:	4155	1.29	37.3	NULL	NULL	NULL	NULL	NULL	NULL	NULL	NULL	Milbemax Cat 0 - 2Kg (20)	1	11176531
7739678	45	RxVIC	Cat	British Short Hair	Blue	Female	2016-01-09	1	NULL	17075490	2016-04-01 13:08:19	2	0	17072929	2016-04-01 13:08:19	Reason: New Kitten Check; Vacc And Worming. Appointment Notes: SD History: O has had for 2 wks. No vomiting. Does get slight diarrhoea. Diet: on mince. No coughing. No sneezing. Some mild ocular discharge noted - no blinking/squinting seen. Not sure about worming treatment - may have been administered. Already M/c. Examination: BAR MM pink CRT <2s Eyes epiphora bilaterally; no hyperemia Ears nad …	3029	1.29	38.5	160	5	0	60	NULL	NULL	<2	pink	Advocate 0-4kg Orange Cat/Kitten x 3	1	7695969
7133867	19	RxQLD	Cat	British Short Hair	Blue	Female	2012-03-13	1	NULL	13820380	2012-06-09 09:43:30	2	0	13847563	2012-06-09 09:43:30	Reason: Vaccination Appointment Notes: 2nd F3 History: o forgot documentation. First vacc done elsewhere at 6 wks? Was told 6; 12 snd 16 wks Biop 1 week. Have another cat on the way. Another british shorthair blue cream though; female also. Owner got cat < 4kg from petbarn topspot sounds like advocate Examination: recorded recorded and detected Desexed already. Hair growing back now Oral exam goo…	NULL	1.3	38	180	2021-09-05	NULL	NULL	NULL	NULL	NULL	NULL	F3 Vaccination	1	NULL
7653295	85	RxVIC	Cat	British Blue	Blue	Female	2014-09-29	0	NULL	16335110	2014-12-22 09:40:07	2	0	16334367	2014-12-22 09:40:07	Reason: Recheck Eyes Appointment Notes: Overdue reminders History: Examination: 2 days no cough /sneeze; still mild conj; f3; o going away; mind at friends house; not best re stress but friend to bring inr. Laboratory: Assessment: Treatment: Plan:	3006	1.3	38.6	180	3	0	NULL	NULL	NULL	n	n	Reminder Vax 4w	1	12253905
7857732	163	RxVIC	Cat	British Short Hair	Black & White	Female	2016-11-21	1	NULL	17837811	2017-02-13 13:29:04	2	0	17837401	2017-02-13 13:29:04	Reason: Kitten Vaccination Appointment Notes: RG History: Due for final vaccination; had F3 and F5. Has had diarrhoea a few days after arrival; no blood; appetite good. Feeding Whiskas wet and dry and some cooked mince meat. Examination: BAR Abdomen nad BCS 5/9 Laboratory: nil Assessment: Fit for vaccination Diarrhoea DDx stress; infection; giardia; food intolerance; food allergy ; others Treatme…	6172	1.3	NULL	NULL	NULL	NULL	NULL	NULL	NULL	NULL	NULL	Recall Reminder - Vaccination	1	12335995
7941754	132	RxNSW	Cat	British Short Hair	Grey	Female	2017-09-01	0	NULL	25141743	2017-11-29 10:44:01	2	0	25129573	2017-11-29 10:44:01	Reason: Health Check SEC - Sonya El-Chami History: Owner has had kitten for 2 weeks Purchased from Melbourne On kitten food Next vacc due 13/12/17 Objective: Kitten = bar Hr = 140 mucmem = pink crt =1 sec temp = 38.6c Chest sounds clear Ears nice and clean Normal abdominal palpation BCS 3/5 Assessment: Kitten in good health Kitten is frightened - recommended handling kitten to get used to being h…	2017	1.3	NULL	NULL	NULL	NULL	NULL	NULL	NULL	NULL	NULL	DOC-Examinations	20	17384380
8025528	80	RxQLD	Cat	British Short Hair	Blue	Female	2012-02-24	1	NULL	17408895	2012-05-18 09:16:41	2	0	17408872	2012-05-18 09:16:41	Original Vet : James Lindley Reason: Spey (12 Weeks Old) & M/chip Cat Spey $200 Treatment: Premedication: Domitor (0.05mL) + Butorphanol (0.05mL) Induction: Alfaxan IV; entubated and maintained on isofluothane & O2 Routine ovariohysterectomy Post-op: Adhesive dressing applied- remove in 48 hrs LAP inj SC post op Left eye conjunctivitis Tx with chloroint Maybe viral -------------------- Fees Charg…	4020	1.3	NULL	NULL	NULL	NULL	NULL	NULL	NULL	NULL	NULL	Adjustment - RxWorks Use Only	1	12590978
8065109	86	RxQLD	Cat	British Short Hair	Blue	Female	2014-08-19	1	NULL	17702421	2014-11-13	2	0	17702336	2014-11-13	Original Vet : Camille Stephenson Reason: Kitten Vac Appointment Notes: New client KT.....2.4 in cage Examine: GPE good NAD Treatment: 2nd vaccination F3 Plan: Final vacc in 2w -------------------- Fees Charged: -------------------- Vaccination Feline 3 Qty: 1 Sale Price $89.50 Feline 3 Vaccination Qty: 1 Sale Price $0.00	4005	1.3	38.7	NULL	NULL	NULL	NULL	NULL	NULL	NULL	NULL	F3 Vaccination	0	12613400
8314201	94	RxQLD	Cat	British Blue	Lilac	Female	2016-11-15	1	NULL	19646725	2017-02-09 14:34:38	2	0	19642430	2017-02-09 14:34:38	Reason: Vaccination Appointment Notes: Weight in cage 5.1 Subjective: 24 year old son doesn't like lilly knocking his things over. Runs around and is naughty when mr and mrs milicic is not home. With mr and mrs is a normal kitty. Objective: Flea nest present. Start advocate in consult today.Bar great frienly little kitty. Doesnt like thermometer. Tries to wriggle away. Laboratory: Assessment: f3 …	4670	1.3	37	140	5	1	panting	NULL	NULL	<2	pink	F3 Vaccination	1	10907079
7208598	2	RxQLD	Cat	British Short Hair	Blue	Male	2012-07-18	1	2017-08-04	14198820	2012-10-09 10:43:10	2	0	14197730	2012-10-09 10:43:10	Reason: F3 History: 2nd f3 vacc; no concenrs form o No further sneezing O gave milbemax tablet 1 wk ago R/c 4 wks for 3rd vacc Examination: Laboratory: Assessment: ---11/10/2012 17:27:59 AL1:Recall - Vaccination - SMS 11/10	4221	1.3	NULL	NULL	NULL	NULL	NULL	NULL	NULL	NULL	NULL	F3 Vaccination (Healthy Pets)	1	11014287
7694978	85	RxVIC	Cat	British Short Hair	Blue	Male	2015-02-28	1	NULL	16598771	2015-05-21 10:03:54	2	0	16598255	2015-05-21 10:03:54	Upper Respiratory Tract Infection - mild cat flu - seen by Dr. Anna Keipert Reason: Cat Flu History: New kitten collected from the breeder two days ago. Had first vaccination 7 days ago. Sneezing regularly and passing thick nasal discharge. Otherwise bright; alert; eating and playing. Examination: Nasal discharge and increased upper respiratory noise. Treatment: Vibravet paste Plan: Revisit for r…	3006	1.3	NULL	NULL	NULL	NULL	NULL	NULL	NULL	NULL	NULL	E0 Standard Consultation/Exam	1	12272233
7826962	115	RxNSW	Cat	British Short Hair	Blue	Male	2015-09-24	1	NULL	24052152	2015-12-10 15:00:57	2	0	24043787	2015-12-10 15:00:57	Reason: Health Check ? Join HPP History: O adopted Dun Dun From a breeder. O has had Dun Dun for 3 weeks. Very active. O applied a spot on for fleas and gave worming paste 2 weeks ago. Initially both eyes had discharge with a bit of blood but now it is only in L eye. Sneezing noticed till last week but not this week. Blackhawk kitten food fed. Examination: BAR; thorough exam NAD except for eyes a…	2194	1.3	38.6	140	2021-09-05	0	NULL	NULL	NULL	<1	pink	E0 Standard Consultation	1	17317582
7907347	244	RxNSW	Cat	British Short Hair	Blue	Male	2014-10-23	1	NULL	24739776	2015-01-13 08:25:21	2	0	24734336	2015-01-13 08:25:21	Original Vet : Amanda-Lee Charman Reason: No Appointment. HISTORY Has only had the cat since Saturday from the breeder. Was desexed; vaccinated and micro chipped with breeder. Sunday it had the occasional vomit and some loose stools but was running around and playing fine. Did ring the AECC however elected to not go in for a consult. Monday appeared to resolve. However this morning had very runny…	2607	1.3	39.3	NULL	NULL	NULL	NULL	NULL	NULL	NULL	NULL	!Miscellaneous Preventatives	3	17367075
7926020	127	RxNSW	Cat	British Blue	Blue	Male	2017-03-26	0	NULL	24954239	2017-06-01	2	0	24945283	2017-06-01	NULL	2154	1.3	NULL	NULL	NULL	NULL	NULL	NULL	NULL	NULL	NULL	DOR6 - Discretionary Discount	59.1	17320076
54890CA	110	RxNSW	Cat	British Blue	Blue	Male	2014-10-06	1	NULL	890069CA	2014-12-24 08:57:43	2	0	889683CA	2014-12-24 08:57:43	Original Vet : Dr Tarren Burns; B.V.Sc (N9841) Reason: Unwell Appointment Notes: drooling; lethargic. History: noticed today is unwell; off food; salivating lots and sneezing; and had d+ today. Examine: 9.45 am (TB) temp:38.2; hypersalivation... (bad smell saliva) green discharge from eyes; tongue has ulcers on it that are likely causing the hypersalivation. Heart and lungs ok. Laboratory: f+ flo…	2749	1.3	38.2	NULL	NULL	NULL	NULL	NULL	NULL	NULL	NULL	!Miscellaneous Medication	0.13	10839CA
7853931	83	RxVIC	Cat	British Short Hair	Blue	Female	2016-10-15	0	NULL	17797919	2017-01-09	2	0	17797744	2017-01-09	NULL	3431	1.31	NULL	NULL	NULL	NULL	NULL	NULL	NULL	NULL	NULL	DOR1 - Breeder Discount	43.8	11223673
5987065	9	RxQLD	Cat	British Short Hair	Blue Tabby	Male	2009-09-28	1	NULL	7774764	2009-12-14 15:40:07	2	0	7829567	2009-12-14 15:40:07	Reason: Diarrhoea Plan:	4077	1.32	39	NULL	NULL	NULL	NULL	NULL	NULL	NULL	NULL	Milbemax Cat 0 - 2Kg (20)	1	75575
7942292	105	RxNSW	Cat	British Short Hair	Blue	Female	2017-09-22	1	NULL	25158636	2017-12-14 16:54:50	2	0	25146218	2017-12-14 16:54:50	Reason: 2nd Vax History: From breeder 3wks ago; eddu well; utd advocate; will be indoor cat with access to balcony. Examination: BAR; mm pink/moist; crt<2s Chest:nad Abdo:nad All else ok Treatment: F4 5180142A Milbemax Plan: Rv 4wks for 3rd vacc	2099	1.33	NULL	NULL	NULL	NULL	NULL	NULL	NULL	NULL	NULL	Vacc 4wk Chlamydia	1	17384646
7852481	105	RxNSW	Cat	British Short Hair	Blue	Male	2016-01-26	1	NULL	24252608	2016-04-18	2	0	24251339	2016-04-18	Reason: Conjunctivitis Not Clearing Appointment Notes: Having trouble putting eye ointment in - Will join HPP KL History: Examination: Bilat mucoid epiphora with L >> R Bilat mucood discharge with L >> R and marked chemosis present Diff to see enture eye with movment and from what can see neg flour uptake bilat Chat with O re cat flu possibility and elct to Tx for this Laboratory: Assessment: Tre…	2100	1.34	NULL	NULL	NULL	NULL	NULL	NULL	NULL	NULL	NULL	Joining Fee ONLY	1	17337623
7854855	4	RxVIC	Cat	British Short Hair	Black	Male	2016-11-09	0	NULL	17807071	2017-01-17 09:29:01	2	0	17806844	2017-01-17 09:29:01	Reason: Kitten check History: Adopted a week ago from a friend of a breeder? DOB unclear - listed as 9/11/2016 but crossed off on microchip form and 4/11/2016. First vaccination 16/12 - next lsited due as 27/1. Had some blood in poo - a little at end of poo - a couple of times. Was straining when they first got him; but have been feeding wet food and not anymore. Poos outside of litter tray - has…	3166	1.34	NULL	NULL	NULL	NULL	NULL	NULL	NULL	NULL	NULL	Advocate 0-4kg Orange Cat/Kitten x 1	1	12334476
7912473	108	RxNSW	Cat	British Short Hair	Blue	Male	2016-10-17	1	NULL	24803611	2017-01-12 09:24:35	2	0	24797166	2017-01-12 09:24:35	Reason: Vaccination History: EDDU Owned since Fri- from Brisbane Sneezing first day green; then stopped; no cough F3 vax on 12/12/16 Indoors; apartment; may harness train; will not go to tick prone areas in near future Drontal done on 13/11; 28/11; 12/12; Revolution also used by breeder RCW kitten diet for now; cooked chicken breast & pumpkin BID bowls Owner has no spleen- is on vaccine schedule …	2041	1.34	NULL	NULL	NULL	NULL	NULL	NULL	NULL	NULL	NULL	Recall Reminder - Vaccination	1	17370150
5706845	19	RxQLD	Cat	British Short Hair	White & Grey	Female	2009-04-23	1	NULL	6586634	2009-06-27 10:35:04	2	0	6618530	2009-06-27 10:35:04	Reason: S/O; Worm; Vacc Appointment Notes: 1st Visit; adopted from RSPCA History: Got from RSPCA doing really well. O has no concerns. Has been desexed and suture line looks good. Weren't given anything by RSPCA for prophylaxis. Examination: TPr WNL. PE nad. Laboratory: Assessment: Treatment: 1. Removed sutures 2. Discussed prophyalxis - decided to start on Revolution monthly and virbac tapeworme…	NULL	1.35	NULL	NULL	NULL	NULL	NULL	NULL	NULL	NULL	NULL	Virbac Tapeworm Tablets (250)	1	NULL
5930369	9	RxQLD	Cat	British Short Hair	Blue Cream Tortoiseshell	Female	2009-09-25	1	NULL	7786792	2009-12-22 15:12:47	2	0	7841508	2009-12-22 15:12:47	Reason: 2nd Vaccination F3 Examination:	4077	1.35	NULL	NULL	NULL	NULL	NULL	NULL	NULL	NULL	NULL	Microchip & Registration 1 Pet	1	75575
7605197	108	RxNSW	Cat	British Short Hair	Sillver Tabby	Female	2013-11-13	1	NULL	21833533	2014-02-08 14:44:43	2	0	21833390	2014-02-08 14:44:43	Reason: Check Ulcer In Mouth History: Got from breeder a couple of days ago Told stress caused mouth ulcer O hasnt seen it Since then treating with small white tablets (pred?) And round green ones at 1/6 tablet -100mg doxy? Was told by breeder just to call if they need more meds Examination: Ulcer on end of tongue; right at the tip; 1cm wide 3mm back Ln:wnl No pain on opening mouth No other mouth…	2049	1.35	NULL	NULL	NULL	NULL	NULL	NULL	NULL	NULL	NULL	Vibravet-100 Paste 2.5Gm (20) (DOXYCYCLINE )	1	11102160
7912161	79	RxQLD	Cat	British Short Hair	Blue	Female	2012-03-02	0	NULL	16570464	2012-05-25 10:03:48	2	0	16570443	2012-05-25 10:03:48	Original Vet : Jan Morrison Reason: Health Care Check To JAN Appointment Notes: newly purchased History: O just acquired from WA. Was vaccinated by the breeder with Fevac at 7 and 11 weeks. Examine: B&A; mms pink;crt 1 sec; teeth good; hr 200; bloated abdomen (has had breakfast) T 39.5 Assessment: T may be just because very active or incubating something. O has her quarantined a the moment. Recc …	NULL	1.35	39.5	NULL	NULL	NULL	NULL	NULL	NULL	NULL	NULL	E0 Standard Consultation/Exam	1	NULL
7928621	128	RxNSW	Cat	British Short Hair	Smoke	Female	2017-05-06	1	NULL	25022766	2017-08-05 13:54:23	2	0	25012613	2017-08-05 13:54:23	Appointment Notes:*********** Patient name: Beatrix History: Eddu ok. No csdv Everything else ok. Has been putting optichlor in eyes. Gotten better for the eyes but 1 wk ago; noticed discharge that her eye was closed shut and had to be pried open. 1 occurence of eye discharge but now better. No c+d+v+s+. Indoor cat only. Examination: BAR. HR 164; Rr nad. Pink; crt<2sec. Abdo/oral/ocular/lnn/skin …	2065	1.35	NULL	164	2021-05-03	0	NULL	NULL	NULL	<2sec	pink	DOC-Procs	6.5	17343676
7941891	105	RxNSW	Cat	British Short Hair	Tabbie	Male	2017-09-16	1	NULL	25150896	2017-12-07 15:44:56	2	0	25138597	2017-12-07 15:44:56	History: Adopted from breeder in QLD a week ago; already desexed. EDDU well on RC dry kitten; on revolution. Examination: BAR; mm pink/moist; crt<2s Chest:nad Abdo:nad PLNs wnl Treatment: F4 5180142A Milbemax Plan: Rv 4wks for 3rd vacc	2099	1.35	NULL	NULL	NULL	NULL	NULL	NULL	NULL	NULL	NULL	Vacc 4wk Cat	1	17384451
7916340	121	RxNSW	Cat	British Short Hair	Blue	Male	2016-12-01	1	NULL	24852376	2017-02-25 10:56:11	2	0	24845150	2017-02-25 10:56:11	Reason: New Kitty Check Pe nad. R/o suture from recent desexing (had 1 partially descended teste) Just had 2nd vax and worming Plan: repeat vax 3wks. Worming monthly. O to find out about flea prevention	3216	1.36	NULL	NULL	NULL	NULL	NULL	NULL	NULL	NULL	NULL	E0 Standard Consultation	1	17319959
8357554	73	RxQLD	Cat	British Short Hair	Blue	Male	2017-08-02	1	NULL	20126682	2017-10-23 09:47:11	2	0	20121480	2017-10-23 09:47:11	Reason: 2nd Vaccination Appointment Notes: AM History: Eats a diet of Raw chicken; RCW pediatric growth wet and dry. EDDU normally Needs worming- must do monthly from now on Discuss flea control Has a patch on ear tip where hair thinning and also on abdomen Examination: BAR; skin and coat in good copndition; BCS 4-5/9. DS 0 MM pink CRT <2sec Chest clear ASC Abdo NSAD plp PLN NAD EENT NAD MSk NA N…	4064	1.36	38.8	200	4	0	30	NULL	NULL	<2	pink	RES-Exam Room	15	12741860
6224016	5	RxVIC	Cat	British Short Hair	Blue	Female	2010-05-20	1	NULL	8869981	2010-08-17 14:39:51	2	0	8868518	2010-08-17 14:39:51	History: O purchased Rosie at pets paradise 2 weeks ago. On innova kitten food; advocate and worming. Examination: BAR. Heart and lungs NAD. BCS 3/5. Oral exam ok. No hernia. Microchipped. Gave out kitten pack. Discussed fiv vaccine with o. O wants to start. Treatment: f3 + fiv Plan: final f3 and 2nd fiv in 3 weeks time. O to continue with preventatives. O has voucher for 20% vaccines.	3186	1.4	NULL	NULL	NULL	NULL	NULL	NULL	NULL	NULL	NULL	Adjustment - RxWorks Use Only	1	5019857
6849748	57	RxVIC	Cat	British Short Hair	Blue	Female	2011-11-16	1	NULL	12365860	2012-02-14 11:23:22	2	0	12273432	2012-02-14 11:23:22	Original Vet : Dr Kate Burridge History: all well. From breeder. Feeding purina kitten/adult dry between cats; + chicken mince Examine: BAR. BCS 3. NAD Treatment: Vacc F3. Onto revolution Try kitten wet; if they must eat the same dry needs to be majority kitten at this point Booster 4 weeks Need to update microchip details -------------------- Fees Charged: -------------------- Consultation Welln…	3810	1.4	NULL	NULL	NULL	NULL	NULL	NULL	NULL	NULL	NULL	E0 Standard Consultation/Exam	1	10853062
8256594	35	RxQLD	Cat	British Short Hair	Blue	Female	2015-11-23	1	NULL	18964764	2016-02-17 17:35:38	2	0	18963892	2016-02-17 17:35:38	Reason: New Patient - Has Been Urinating At Home Appointment Notes: quite an anxious kitten in the carrier cage! History: Examination: Laboratory: Assessment: Treatment: Plan:	NULL	1.4	NULL	NULL	NULL	NULL	NULL	NULL	NULL	NULL	NULL	12 Mth Subscription UPFRONT	1	NULL
6219832	6	RxVIC	Cat	British Short Hair	Grey	Male	2010-04-27	0	NULL	8823730	2010-07-13 18:19:05	2	0	8822804	2010-07-13 18:19:05	Reason: Pp Free Check ML locum vet History: purchased on saturday; has had some blood in faeces; but no blood in faeces today. Started watery diarrhoea today. Still bar; eating innova (food from PP) and drinking fine; very active. UTD worming; flea control. Is not wanting to use kitty litter; defecates around room. Examination: tpr normal (temp high normal) Gums moist Abdo comfy; gut sounds norma…	3150	1.4	39	160	2.5/5	NULL	24	NULL	NULL	<2s	pink	Revolution Pup & Kit Pink x 3	1	6509912
7222754	25	RxQLD	Cat	British Blue	Blue	Male	2012-11-23	0	NULL	14331889	2013-01-23 15:50:34	2	0	14329682	2013-01-23 15:50:34	Reason: 1st Vaccination History: had for 1 week. Well since then Examination: BAR. Eyes and ears normal. Chest ascultation & abdominal palpation NAD. LN's normal. Skin NAD. MALE- both testes descended Treatment: f3 vaccination. Booster 4 weeks- start FIV then. Milbemax given. Discussed flea control & desexing Plan: likely to change name as thought he was female=- will update at next visit ---24/0…	4211	1.4	NULL	170	2021-09-05	0	40	0	NULL	< 1 sec	pink	Milbemax Cat 0 - 2Kg (20)	1	11021617
7520994	118	RxNSW	Cat	British Short Hair	Tabby	Male	2011-11-26	0	NULL	20864027	2012-02-21 09:25:45	2	0	20864007	2012-02-21 09:25:45	Original Vet : Dr. Rodney M Starr BVSc N2289 Reason: 2nd Vaccination & Worming Appointment Notes: loz Reason: Vaccination Examine: all seems well. Treatment: Vaccinated with Virbac Feligen 3 Nutrition; worming and flea control discussed with owners. Vetmap Nurse: b. -------------------- Fees Charged: -------------------- Protech Fel-O-Vax 3 (1st &amp; 2nd Kitten) Qty: 1 Sale Price $65.45 Blue Fol…	2319	1.4	38.4	260	3	0	NULL	NULL	NULL	1	pink	Administration	1	11114360
7740611	85	RxVIC	Cat	British Short Hair	Lilac	Male	2016-01-28	1	NULL	17096452	2016-04-21 15:29:38	2	0	17093778	2016-04-21 15:29:38	Reason: Vaccination Appointment Notes: Overdue reminders Have wormer and flea control product - monthly monthly NAD	3006	1.4	38	164	2021-05-03	0	NULL	NULL	NULL	n	n	Recall Reminder - Vaccination	1	12249936
8066999	8	RxQLD	Cat	British Short Hair	Blue	Male	2014-11-10	0	NULL	17722244	2015-02-02 17:11:16	2	0	17722056	2015-02-02 17:11:16	History: Had him for two weeks Breder said worm him every three months. Owner says he has breathing issues- sounds like brachycephalic soft palpate sissues Examination: Mm pink CRT 1-2 Normal heart and lung sounds HR 200 Coat good; skin clean; ears good. Umbilicus NAD BAR Little anxious. Eyes and nostrils clean. Laboratory: Assessment: Treatment: Plan: --- PHONE*********** 15:23:45 PM CAM: Recall…	4207	1.4	NULL	NULL	NULL	NULL	NULL	NULL	NULL	NULL	NULL	Milbemax Cat 0 - 2Kg (20)	1	12614382
8121159	17	RxQLD	Cat	British Short Hair	Lilac & White	Male	2014-12-21	1	NULL	18079192	2015-03-20 09:01:03	2	0	18068945	2015-03-20 09:01:03	Reason: Vaccination If Due History: Ex breeder 5 days ago; going well; has had 1st vaccs and is 12 wks old now. Wormed so far; discussed future prophy. Is going tom be a completely indoors cat; FIV vaccs discussed and deferred Examination: Good health; nad today; BAR. Owner concerned re gait; nsf today; recheck next visit Laboratory: Assessment: Good Treatment: F3 given Plan: Booster in 4 weeks	4121	1.4	38.5	120	4	0	NULL	0	NULL	1	pink	F3 Vaccination	1	6428195
7602801	42	RxQLD	Cat	British Short Hair	Blue	Male	2013-09-09	1	NULL	15584069	2013-12-04	2	0	15581997	2013-12-04	Reason: Vacc AW History: EDUD ok and BAR Had first F3 at breeder at 8 weeks of age. On Advocate monthly In and outdoor cat Current diet: RCW kitten dry Microchip: on file Current meds: none Examination: HR: 180 RR: 12 Temp: 38.3 Mentation: BAR Oral DS: Dec. Teeth Ears: NAD Eyes: NAD Cardioresp: NAD GI: NADF on abdominal palpation Urogenital: NAD on PE Skin: NAD Lymph nodes: NAD Laboratory: Assess…	NULL	1.41	NULL	NULL	NULL	NULL	NULL	NULL	NULL	NULL	NULL	Virbac Tapeworm Tablets (250)	0.5	NULL
8031883	33	RxQLD	Cat	British Blue	Grey	Female	2014-09-09	1	NULL	17491320	2014-11-27 08:15:51	2	0	17487301	2014-11-27 08:15:51	Reason: Vaccination And S/r Appointment Notes: Overdue reminders History: Had her for a week; only been staying in the one room . Eating well; no issues; has whiskas wet and dry; milk; water and roo meat. Has been spayed and microchipped. Wormed but unsure of date Examination: BAR; mm pink; CRT ;2s; ab palp NAD; sutures removed today Laboratory: Assessment: Treatment: Plan: Recc royal canin; does…	NULL	1.44	NULL	NULL	NULL	NULL	NULL	NULL	NULL	NULL	NULL	F5 Vaccination	1	NULL
7831535	107	RxNSW	Cat	British Short Hair	Lilac Tabby	Female	2015-10-31	1	NULL	24095507	2016-01-21 17:52:22	2	0	24086233	2016-01-21 17:52:22	Reason: Check Over History: Given a F3 on 08.01.16 Acquired a few days ago with another kitten. Sneezing a lot. ED normally. No VDC. Given Revolution last week. Wormed with an unknown product on 08.01.15 Fed on mince and kitten milk. Examination: Crusty nose. No oral lesions. Waxy right ear. Eyes normal. MMs pink CRT <2 Normal abdominal palpation. Referred URT noise on thoracic auscultation. Occa…	2210	1.45	NULL	NULL	NULL	NULL	NULL	NULL	NULL	NULL	NULL	E0 Standard Consultation	1	12235426
7856231	233	RxNSW	Cat	British Short Hair	Blue	Female	2016-02-25	1	NULL	24286107	2016-05-21 09:47:36	2	0	24284289	2016-05-21 09:47:36	Reason: Vaccinations History: New kitten BIOP 3 weeks On kitten dry food One vaccination and intestinal worming 2 weeks ago. Microchipped Examination: NAD on PE Assessment: Gorgeous kitty and very caring devoted owners Treatment: 1. Fenpral intestinal allwormer 2. F3 vaccination: 8660132A (06/2017) 3. Revolution spot-on (RR applied) Plan: 1. 3rd vax in 1 month + intestinal allwormer + revolution …	2518	1.45	NULL	NULL	NULL	NULL	NULL	NULL	NULL	NULL	NULL	Fenpral Allwormer Tabs 5kg (100)	0.25	17339478
7860947	85	RxVIC	Cat	British Short Hair	Lilac	Male	2017-01-27	1	NULL	17912767	2017-04-22 09:26:21	2	0	17911914	2017-04-22 09:26:21	Reason: 2nd kitten vac History: Examination: BAR; clin wnl; both testes present Laboratory: Assessment: Treatment: F3 vac & deworm Plan: r/c & vac 4 weeks	3006	1.45	NULL	148+	NULL	NULL	30	NULL	NULL	-	pink moist	Discount: Care Plan	1	12280746
5988582	4	RxVIC	Cat	British Short Hair	Sea Green	Female	2009-10-16	1	NULL	7807015	2010-01-09 10:11:58	2	0	7861558	2010-01-09 10:11:58	Reason: Vaccination Probs: nil TPR nrml Booster 4w	3146	1.46	NULL	NULL	NULL	NULL	NULL	NULL	NULL	NULL	NULL	Reminder Vax 4w	1	5400874
7795066	108	RxNSW	Cat	British Short Hair	Blue	Female	2015-01-05	1	NULL	23808308	2015-03-31 18:56:59	2	0	23805671	2015-03-31 18:56:59	Reason: Any - 2nd Vaccination History: EDDU normally From breeder Elliot is child who is very rough; but she is happy to be handled On sci diet kitten; eating wet and dry food Examination: Clin NAD Laboratory: Assessment: Treatment: F4 dorsal neck Felex paste in consult Plan: Worm in 2wks Rechec 1mo for final F4	2204	1.47	NULL	NULL	NULL	NULL	NULL	NULL	NULL	NULL	NULL	F4 Vaccination	1	17301601
8133855	2	RxQLD	Cat	British Short Hair	Blue	Female	2015-03-04	1	NULL	18423233	2015-05-22 09:59:39	2	0	18423184	2015-05-22 09:59:39	History: 2nd fiv vacc No concerns from o Thorax/abd - NAd Clipped nails R/c 2wks for 2nd F3 and 3rd fiv vacc Examination: Laboratory: Assessment: Treatment: Plan:	NULL	1.47	NULL	NULL	NULL	NULL	NULL	NULL	NULL	NULL	NULL	Recall Reminder - Vaccination	1	NULL
7215621	46	RxVIC	Cat	British Short Hair	Blue	Female	2012-12-04	1	NULL	14267021	2013-02-26 16:56:43	2	0	14265430	2013-02-26 16:56:43	Reason: new Kitten accination BAR; NSF on PE Given inactivated f3 vx SC; booster in 4 weeks time --- 23/03/2013 14:54:46 PM CJ6: Recall - Vaccination - Resolved -	3029	1.48	39.2	160	2021-05-03	0	NULL	NULL	NULL	<2	pink	F3 Vaccination	1	10834738
7695672	61	RxVIC	Cat	British Short Hair	Lilac Colourpoint	Female	2015-03-16	0	NULL	16614833	2015-06-09	2	0	16614214	2015-06-09	Reason: Vaccination + Worming Appointment Notes: Overdue reminders History: has settled in well at home/gets on well with other cat Examination: Nvl on exam;lovely kitten /slight wax cleaned out of ear Laboratory: Assessment: Treatment: vacc /rev applied Plan: 1 month for next vacc O would like to M/C when speyed	3765	1.48	NULL	NULL	NULL	NULL	NULL	NULL	NULL	NULL	NULL	F3 Vaccination	1	11065392
7786129	234	RxNSW	Cat	British Short Hair	Blu Bi	Female	2014-10-10	1	NULL	23624678	2015-01-03 09:34:59	2	0	23623990	2015-01-03 09:34:59	Reason: Vaccination Appointment Notes: Overdue reminders History: bar and eddu normal. WIll only be and indoor cat. Eating advance. No problems at home. Last night got foot stuck in dishwasher - limped but now walking well this am Examination: Vitals wnl Nad oral exam T 39.0 Sore Digit 4; no lameness Laboratory: Assessment: Clincally ok; soft tissue damage to toe rather that fracture as not lame.…	2528	1.48	NULL	NULL	NULL	NULL	NULL	NULL	NULL	NULL	NULL	Discount Scheme	1	12239379
6264178	5	RxVIC	Cat	British Short Hair	White	Male	2010-08-29	0	NULL	9136500	2010-11-14 10:47:35	2	0	9135610	2010-11-14 10:47:35	Reason: Check Up History: improved after 2d on vibravet. Appetite back. No further sneezing.; Examination: lloks great; face v clean; no d/c; eyes good. Gained 280g. Laboratory: Assessment: resolved URTI Treatment: finish abx Plan: booster vacc 3w	3188	1.48	NULL	NULL	NULL	NULL	NULL	NULL	NULL	NULL	NULL	E1 Progress/Revisit	1	6536335
7498504	113	RxNSW	Cat	British Short Hair	Cream	Male	2012-11-11	1	NULL	20704170	2013-02-05 14:57:12	2	0	20704149	2013-02-05 14:57:12	Original Vet : Dr Te Yeun Kim N9368 Reason: Vaccination Appointment Notes: KMc History: Acquired from a breeder-liverpool area. Been here for 3 weeks now. Doing well at home; adjusting ok. EDDU ok. Vacinated on 6/1/13 (@ 8 weeks old)- F3 Wormed on 7/1/13 Somtimes sneeze; may be once a week? Active and curious cat Explained preventatives- fleas; intestinal worms. Informed microchip registration; n…	2075	1.48	NULL	NULL	NULL	NULL	NULL	NULL	NULL	NULL	NULL	F5 Vaccination	1	11229974
8071723	17	RxQLD	Cat	British Short Hair	Blue	Male	2014-12-06	1	NULL	17774474	2015-03-05 16:08:23	2	0	17773982	2015-03-05 16:08:23	Reason: Vaccination History: had approx 10 days from breeder near toowoomba. Had one F3 already. Reportedly had worming and flea control; though not sure exactly when due. No v/d or problems to report at home. Examination: bright and alert. Chest ausc nearly impossible today as purring profusely = unable to auscultate heart today. Ears clear. Abdo palpation normal formed faeces. Already desexed a…	4156	1.48	38.3	purr	5	deciduous	NULL	NULL	NULL	< 1 sec	pink	Recall Reminder - Vaccination	1	626035
6218771	6	RxVIC	Cat	British Short Hair	Chocolate & White	Female	2010-04-18	1	NULL	8821860	2010-07-12 16:41:06	2	0	8820948	2010-07-12 16:41:06	Reason: Chk Eyes Appointment Notes: Overdue reminders History: right eye still squinty. Occ sneezing. Not improving on the tricin. Otherwise well. Eating well. Examination: Fluro- negative. Conjunitival swelling. Hard to eexamine- cat is wriggly and claws. Eye appears sore. And a bit swollen. Laboratory: Assessment: Cat flu- chalmydia or herpes. Treatment: 1. Cond tricin bid for 10 days more 2. V…	3150	1.5	NULL	NULL	NULL	NULL	NULL	NULL	NULL	NULL	NULL	E1 Progress/Revisit	1	5020863
6819443	48	RxVIC	Cat	British Short Hair	Black	Female	2011-09-28	0	NULL	12080889	2011-12-24 10:30:20	2	0	12079686	2011-12-24 10:30:20	Reason: Vaccination History: Examination: ear mites Laboratory: Assessment: Treatment: Plan:	3024	1.5	NULL	NULL	NULL	NULL	NULL	NULL	NULL	NULL	NULL	F3 Vaccination	1	7588873
5026377	4	RxVIC	Cat	British Blue	Blue	Male	2008-08-29	0	NULL	5323314	2008-11-26 11:48:37	2	0	5323209	2008-11-26 11:48:37	Reason: 1st Vaccination Other cat has eye discharge(rec visit) Fevac 3 in 1 vacc History: No problemsd No 1st kitten vacc Wormed few weeks ago-rec mthly worming till 6 months if not going onto revolution Examination: TPR normal NAD onm exam Disc diet-rec kitten food(using advsance;also sensitive stomach)	3165	1.5	NULL	NULL	NULL	NULL	NULL	NULL	NULL	NULL	NULL	F3 Vaccination	1	830355
5928852	24	RxQLD	Cat	British Blue	Blue Tabby	Male	2009-08-27	1	NULL	7173431	2009-11-09 10:29:14	2	0	7358043	2009-11-09 10:29:14	Reason: Castration And Vaccination History: Examination: px nad Laboratory: Assessment: Treatment: acp/peth sedation; alfaxan CD GA Routine cat castate with tattoo and metacam and f3 and fiv vacc Plan:	4306	1.5	NULL	NULL	NULL	NULL	NULL	NULL	NULL	NULL	NULL	Castrate - Cat AH 5	1	5320940
6582579	4	RxVIC	Cat	British Short Hair	Blue Point	Male	2011-03-19	1	NULL	10971410	2011-06-18 13:15:09	2	0	10970386	2011-06-18 13:15:09	History: Got from pets paradise chadstone one week ago. Has been well. O's slowly introducing the two cats. Examination: BAR. CE NAD. Assessment: Ok for vac. Treatment: 2nd f3. Plan: Final F3 in one month. O has been set up with wormers/plan from PP. Desexing 6 months.	3145	1.5	NULL	NULL	NULL	NULL	NULL	NULL	NULL	NULL	NULL	Reminder Vax 4w	1	6521740
7496943	113	RxNSW	Cat	British Short Hair	Blue	Male	2012-02-28	1	NULL	20676718	2012-05-09 17:33:04	2	0	20676698	2012-05-09 17:33:04	Original Vet : Dr Nicole Geyer DVM(Michigan State) N9193 Reason: General Check Up Appointment Notes: KMc 1.5kg Got Saturday -------------------- Fees Charged: -------------------- Advantage Cat 0-4kg 6pk Qty: 1 Sale Price $79.95 Consultation Qty: 1 Sale Price $62.50	2076	1.5	NULL	NULL	NULL	NULL	NULL	NULL	NULL	NULL	NULL	!Miscellaneous Preventatives	1	11202975
7518250	118	RxNSW	Cat	British Short Hair	Blue & White	Male	2008-12-10	1	NULL	20836347	2009-03-09 11:58:36	2	0	20836341	2009-03-09 11:58:36	Original Vet : Dr. Rodney M Starr BVSc N2289 Reason: 2nd Vacc & Worming Appointment Notes: 3.7 in cage Reason: Vaccination History: Examine: Treatment: Vaccinated with Pfizer Fevac 3 Nutrition; worming and flea control discussed with owners. Vetmap Nurse:car HR 200 RR 40 MM pink CRT 1sec Microchip Scanned?Y Weight & Temp entered?Y Weight & Dental Code entered on Patient page?Y -------------------…	2319	1.5	39.1	NULL	NULL	NULL	NULL	NULL	NULL	NULL	NULL	F3 Vaccination	1	11112090
7704845	232	RxNSW	Cat	British Blue	Blue	Male	2012-11-29	1	NULL	22684181	2013-02-27 16:34:15	2	0	22674907	2013-02-27 16:34:15	Original Vet : Dr Heyn de Kock BVSc N9607 Reason: F3 Vaccination Subjective: Healthy pet no health concerns Objective: Bright and alert Vital parameters normal Plan: Vaccination Feligen F3 -------------------- Fees Charged: -------------------- Vaccine F3 Feligen Qty: 1 Sale Price $65.00	NULL	1.5	39.1	180	2021-09-05	dec	24	NULL	NULL	1	pink	Feligen 3 Vaccine (Rcp)	1	NULL
8065604	86	RxQLD	Cat	British Short Hair	Cream	Male	2014-11-08	1	NULL	17715884	2015-01-29 17:09:16	2	0	17715723	2015-01-29 17:09:16	Reason: New Kitten Check & Vaccination DF Examination: GPE good NAD Treatment: 2nd F3 vaccination Plan: Final F3 in 4w --- PHONE*********** 10:31:47 AM FD1: Recall - Vaccination - Resolved -	4005	1.5	NULL	NULL	NULL	NULL	NULL	NULL	NULL	NULL	NULL	Reminder 4w	1	12613400
8178000	88	RxQLD	Cat	British Short Hair	Blue	Male	2008-10-27	1	NULL	18347756	2009-01-20	2	0	18347743	2009-01-20	Original Vet : Rob White Reason: 12 Weeks Vacc History: In good health Examine: Ears normal Eyes - normal Heart - normal Teeth - Diagnosis: Vaccination F4 with physical examination Treatment: F4 vaccine -------------------- Fees Charged: -------------------- Feline - F4 Qty: 1 Sale Price $70.00 Feline - F4 Qty: 1 Sale Price $70.00 Milbemax Small Cats &amp; Kittens &lt;2kg Qty: 1 Sale Price $8.80 …	4509	1.5	NULL	NULL	NULL	NULL	NULL	NULL	NULL	NULL	NULL	F4 Vaccination	1	12684636
8311796	91	RxQLD	Cat	British Short Hair	Black & Silver	Male	2016-10-17	1	NULL	19584964	2017-01-09 16:03:24	2	0	19580943	2017-01-09 16:03:24	Reason: Sneezing & Eye Discharge History: Examination: TPRN. BAR. Cx : sneezing; bilateral purulent nasal discharge; bilateral purulent conjunctivitis; oral exam nad; heart/lung ausc wnl. Abd palpation nad. Laboratory: Assessment: Viral/bacterial rhinitis/conjunctivitis. Treatment: Apply/supply Tricin Eye Oint. Supply Amoxyclav 50mg tabs x5. Plan: Recheck in 5 days.	4557	1.5	38.5	NULL	NULL	NULL	NULL	NULL	NULL	NULL	NULL	E0 Standard Consultation/Exam	1	12753492
8312818	11	RxQLD	Cat	British Short Hair	WHITE/ Grey	Male	2016-10-21	1	NULL	19596642	2017-01-14 11:39:32	2	0	19592568	2017-01-14 11:39:32	Reason: Vaccination Appointment Notes: sm History: had for 2 weeks indoor only no vacc or worming yet O keen to desex EDDU all normal Examination: WNLs Laboratory: Assessment: Treatment: f3 RCP Mchip Advocate monthly Plan: F3 1mo	4812	1.5	38.8	200	35	0	purr	NULL	NULL	2021-02-01	pink	F3 Vaccination (Healthy Pets)	1	12574475
48011CA	110	RxNSW	Cat	British Short Hair	Black	Male	2013-03-07	1	NULL	822139CA	2013-05-30 18:15:22	2	0	821760CA	2013-05-30 18:15:22	Original Vet : Dr Lisa Kavanagh BVM&S;Cert AVP (N7273) Reason: Vaccination Appointment Notes: new client / new kitten History: EDDU:All OK Diet: Kitten dry food; wet food and kangaroo mince. Parasite control: wormed with breeder at 8 weeks. Examine: Cardiorespiratory System:NAD - Unable to auscultate heart as purring. Gastrointestinal system:NAD Integument:NAD Ocular system:NAD Genitourinary syst…	2747	1.5	NULL	NULL	NULL	NULL	NULL	NULL	NULL	NULL	NULL	!Miscellaneous Preventatives	1	25662CA
7939974	115	RxNSW	Cat	British Short Hair	Blue Tabby	Female	2017-08-13	1	NULL	25121567	2017-11-09 18:21:58	2	0	25109725	2017-11-09 18:21:58	Acquired from a breeder 2 weeks ago.	2135	1.52	NULL	NULL	NULL	NULL	NULL	NULL	NULL	NULL	NULL	Doc:Patient Report Card Cat	1	17383505
5987065	9	RxQLD	Cat	British Short Hair	Blue Tabby	Male	2009-09-28	1	NULL	7786797	2009-12-22 15:14:44	2	0	7841513	2009-12-22 15:14:44	Reason: F3. Microchip. Examination: Diarrhoea has settled. Has ring worm on the chin Treatment: Rx grisovin / milbemax. milbemax.	4077	1.55	39	NULL	NULL	NULL	NULL	NULL	NULL	NULL	NULL	Milbemax Cat 0 - 2Kg (20)	1	75575
7875074	85	RxVIC	Cat	British Short Hair	Champagne	Male	2017-05-30	0	NULL	18047381	2017-08-26 10:47:52	2	0	18045790	2017-08-26 10:47:52	Reason: Vaccination History: BWO 10 days; fed kitten wet food; owner has flea-spot at home; vac card has vac sticker; vet signature & when booster vacs due but NOT date first vac given... Examination: BAR; m/c scans ok; testes present in scrotum; some (yeast?) debris in ears Laboratory: Assessment: demonstrate topical application for flea treatment; recommend kitten pellet food Treatment: F3 vac …	3006	1.55	NULL	175-185	NULL	NULL	24-30	NULL	NULL	NULL	pink moist	VAR-Vaccinations	-8.3	12344768
60438CA	110	RxNSW	Cat	British Short Hair	Torti Point	Male	2015-12-09	0	NULL	945749CA	2016-02-09 14:02:27	2	0	945380CA	2016-02-09 14:02:27	Original Vet : Dr Lisa Kavanagh BVM&S;Cert AVP (N7273) Reason: Vaccination History: EDDU: All OK Diet: Dry and wet food. Eats O other cats food so not on kitten food. Advised to continue kitten food until 12 months of age. Parasite control: Use flea shampoo. Advise revolution Found on a building site 4 weeks ago. Was very underweight and malnourished. Lives with one other cat who does go outside.…	2747	1.55	Not taken	190	NULL	NULL	NULL	NULL	NULL	< 2 seds	pink	!Miscellaneous Preventatives	1	27879CA
8273125	17	RxQLD	Cat	British Short Hair	Blue	Male	2016-03-15	1	NULL	19148393	2016-05-24 13:48:37	2	0	19146477	2016-05-24 13:48:37	Reason: 2nd Vaccination History: been well. Had for 1 week. EDDU well. No sneezing etc. Examination: PE unremarkable. 2 testicles Laboratory: Assessment: well Treatment: vax f3. Plan: worm now and in 2 weeks.	4122	1.57	38.1	NULL	NULL	NULL	NULL	NULL	NULL	NULL	NULL	Recall Reminder - Vaccination	1	12732024
7626751	2	RxQLD	Cat	British Short Hair	Grey	Female	2014-03-02	1	NULL	16772874	2014-05-31 11:58:19	2	0	16772833	2014-05-31 11:58:19	Reason: 2nd Vaccination Appointment Notes: Overdue reminders History: No concerns from O Due for intest worming Eye condition resolved. Examination: TPR WNL PE NAD Laboratory: Assessment: Treatment: F3 second Milbemax Plan: Booster in four weeks time	NULL	1.58	39	140 NMA	2021-08-05	Decid	NULL	NULL	NULL	NULL	NULL	Reminder 12mth	1	NULL
7855244	5	RxVIC	Cat	British Short Hair	Grey	Female	2016-10-23	1	NULL	17811082	2017-01-20 08:34:57	2	0	17810836	2017-01-20 08:34:57	Reason: New Client History: PPH: -picked up from breeder 1 week -desexing certificate sighted (Sx site too) EDDU: -all WNL toilet trained Diet: -RC kibble & wet food plus kitten milk Activity: -very active! Flea: -not UTD Tick: -not UTD Worms: -not UTD HW: -not UTD Vax: -not UTD Examination: Demeanour: BAR BCS: 4.5/9 Eyes: NAD Ears: NAD LN: NAD Oral: NAD -DD: 1/4 -Teeth/occlusion: all deciduous s…	3193	1.58	NULL	NULL	NULL	NULL	NULL	NULL	NULL	NULL	NULL	Recall Reminder - Vaccination	1	12334694
7690811	232	RxNSW	Cat	British Blue	Blue	Male	2009-10-15	1	NULL	22500127	2010-01-08 11:34:45	2	0	22500068	2010-01-08 11:34:45	Original Vet : Dr Peter Brunskill Reason: Reason: Vaccination Appointment Notes: wt 3.5kg in cage Subjective: All well; he not she; chnaged name from Milly to Mikey Objective: BAR BCS: 3/5 Color/CRT:pink<<1s HR:156; heart ok RR:32; lungs ok Pulse: good Dental score:0 Skin ok; L NN ok; no hernias; abdomen ok. 2 testicles in scrotum. Assessment: OK for VX F3 + FIV; worm Plan: Vx Feligen RCP BN B092…	NULL	1.58	NULL	NULL	NULL	NULL	NULL	NULL	NULL	NULL	NULL	F3 Vaccination	1	NULL
7027512	49	RxVIC	Cat	British Short Hair	Blue Lilac	Male	2012-02-01	1	NULL	13055833	2012-04-23 10:50:19	2	0	13085878	2012-04-23 10:50:19	Reason: Vaccination History: Purchased from breeder. HEalthy but nervous. Jo plans to have Mio inside but when he is older; he may go outside sometimes. Examination: Clinically NAD. On Advantage for fleas. Laboratory: Assessment: Fine for vac. Recommended FIV vacs as well if going to go outside. Treatment: Felovax F3 given batch no 1866116A (exp 10/6/13) plus FIV batch no 129146A (exp 26/5/13) gi…	3171	1.59	38.3	NULL	NULL	NULL	NULL	NULL	NULL	NULL	NULL	FIV Vaccine	1	10922304
7439988	45	RxVIC	Cat	British Short Hair	Blue & Cream	Female	2013-12-03	1	NULL	15450442	2014-02-25 11:08:46	2	0	15450048	2014-02-25 11:08:46	Reason: 2nd Vaccination History: No O concerns. Royal canin dry biscuits and occassional whiskas sachets. Examination: TPR nad; mm p<2 eras- small amount of alopecia tips of ears- does not fluoresce under woods lamp. Abdo pal nad; no hernias; MS exam nsf. Teeth/gums good. Microchip-scanned; present. Assessment: nsf Treatment: F3 vac and wormed. Last vac in 3-4 weeks. Plan: discussed HPP but has p…	3023	1.6	38.3	NULL	NULL	NULL	NULL	NULL	NULL	NULL	NULL	Reminder Vax 4w	1	11125518
7941407	132	RxNSW	Cat	British Short Hair	Grey	Female	2017-09-01	0	NULL	25138224	2017-11-25	2	0	25126117	2017-11-25	Reason: Cruciate Ligament Exam Purchased from breeder 1 week ago Had first f3 vaccination; due for second vax 11/12/17 Utd with revolution Eddu no v/d/c/s Examination: BAR; chest nad Abdo nad Mm pink moict CRT< 2 sec Both testicles descended No lameness CCL intact Cruciate form filled out Tapewormer tab PO To book in for vax 11/12/17 Kitten pack given --- 27/11/2017 12:56:34 PM PC2: Examinations …	2000	1.6	38.2	NULL	NULL	NULL	NULL	NULL	NULL	NULL	NULL	Recall Reminder - Examination	1	17384207
8257324	8	RxQLD	Cat	British Short Hair	Grey	Female	2015-11-21	0	NULL	18966505	2016-02-18 15:29:34	2	0	18965620	2016-02-18 15:29:34	History: Had her for around two weeks. Have not had her vaccinated yet. Has been wormed. Examination: MM pink CRT 1-2 Teeth well opposed Nomralheart and lung sounds Ears clean Coat good BCS 5/9 Abd palpation NAD Laboratory: Assessment: Treatment: Plan:	4131	1.6	NULL	NULL	NULL	NULL	NULL	NULL	NULL	NULL	NULL	NULL	NULL	12723987
7776798	85	RxVIC	Cat	British Short Hair	Grey & White	Male	2016-05-28	0	NULL	17440557	2016-08-27 11:04:11	2	0	17440254	2016-08-27 11:04:11	Reason: Vaccination History: had for 2 weeks; had first vac 1 month ago; due 2nd now. UTD with womring at home. Considering desexing. Examination: BAR; mm pink<2; eyes; ears; skin; teeth; chest; abdo fine. Laboratory: Assessment: healthy kitten Treatment: F3 vac given. Plan:final F3 vac 1 month. Did not discuss FIV. Recommended desexing.	3000	1.6	NULL	NULL	NULL	NULL	NULL	NULL	NULL	NULL	NULL	F3 Vaccination	1	12298901
7944885	119	RxNSW	Cat	British Short Hair	Grey & White	Male	2017-10-04	1	NULL	25174540	2017-12-30 11:28:44	2	0	25161877	2017-12-30 11:28:44	Reason: Checkup History: O had him just over a week. Already been castrated and F3 vaccine given; on card it says last on 14/11/17; there is another sticker for F3 but unsure when this was given. Bit unclear. Apparently breeder had said he doesn't need vaccinating for another year but O realised that here we normally give kittens 3 F3 injs. Agreed with O to vaccinate again today. ?Try and clarify…	2906	1.6	39	200	NULL	NULL	NULL	NULL	NULL	NULL	NULL	Canaural Compositum 15ml	1	11273355
8347727	86	RxQLD	Cat	British Short Hair	Blue	Female	2017-06-21	0	NULL	20063763	2017-09-19 16:41:21	2	0	20058799	2017-09-19 16:41:21	Appointment Notes:*********** Patient name: charming History: indoor only. Fine after last vacc. No concerns Examination: PE nad; lovely cat Laboratory: Assessment: fit for vacc Treatment: F3 SC; applied revolution Consent has been given by the client to proceed with this treatment - Yes Plan: final kitten vacc 4 weeks. Desex + microchip in 2-3 months. Gave calendar. Monthly revolution	4059	1.61	NULL	NULL	NULL	NULL	NULL	NULL	NULL	NULL	NULL	RES-Exam Room	15	12773355
7809810	125	RxNSW	Cat	British Blue	Blue	Male	2014-11-10	1	NULL	23792483	2015-01-31 09:06:42	2	0	23792339	2015-01-31 09:06:42	Original Vet : Dr Kirrily McWilliams BVSc (Hons) N7540 Reason: Petcheck and F3 vaccination History: BAR EDDU. No V+/D+; coughing; sneezing; scratching. Had for almost 2wks Was small amount blood in poo but has resolved. Feeding whiskas dry and foil packet. V hungry Worming:once with milbemax and 1 revolution treatment by breeder Flea control: Examine: ABDO palp - nad Chest ausc - nad Pulses quali…	2765	1.64	NULL	140	2021-05-03	2021-05-01	20	NULL	NULL	1s	p	E0 Wellness Health Exam (Health)	1	17310523
7207544	49	RxVIC	Cat	British Short Hair	Silver Grey	Male	2012-07-11	1	NULL	14173181	2012-09-25 14:27:14	2	0	14172242	2012-09-25 14:27:14	Reason: Sneezing History: Purchased recently from breeder (same mother as Mio). Has been seezing a lot. No nasal discharge. Vaccinated (F3) by Greencross Vets Kilsythe on 28/8/12. The vaccination certificate says the next vac is due 20/11/12; but think this is probably a mistake. Think the next vac should be about now. Examination: No nasal discharge or oral ulceration. Did sneeze in consult room…	3171	1.65	37.8	NULL	2021-09-05	0	NULL	NULL	NULL	NULL	NULL	Milbemax Cat 2 - 8Kg	2	10922304
7431545	108	RxNSW	Cat	British Short Hair	Blue	Male	2013-09-05	1	NULL	15370936	2013-11-21 12:47:03	2	0	15367411	2013-11-21 12:47:03	Reason: Trouble With Urination; Sore Penis History: Picked up the cat few days ago Kenji is peeing a lot lately; owner not sure if its productive or not and licking perineum a lot. No poo yet. No stranguria. No blood in the litter tray. Diet: canned kitten food; given by the breeder. Kitten milk; advance dry biscuits Eating well. No v.+. Still himself Worming: Vac f3 19 oct Examination: BAR. Good…	2204	1.65	NULL	NULL	NULL	NULL	NULL	NULL	NULL	NULL	NULL	E0 Standard Consultation	1	11101174
7713794	93	RxVIC	Cat	British Short Hair	Red	Male	2015-11-09	1	NULL	17015216	2016-02-01 09:20:43	2	0	17012936	2016-02-01 09:20:43	Reason: F3 History: Obtained 1st of January. Breeder in Yarra Glenn. Advance wet and Science diet dry kitten food. No v/d/c/s. Has had 1 st vacc Dewormed 14th and 28th Jan. Examination: BAR MM pink moist CRT 1sec P/e nad Both testicles not in scrotum; cant feel in inguinal canal Assessment: Healthy on exam Treatment: F3 sc FIV sc Plan: F3 in 4 weeks FIV In 2 weeks	3130	1.65	NULL	168	2021-09-04	0	32	NULL	NULL	1sec	pink moist	Reminder FIV 4wk	1	12280573
7282333	103	RxNSW	Cat	British Blue	Blue	Female	2012-10-19	1	NULL	14559467	2013-01-17 17:20:39	2	0	14559312	2013-01-17 17:20:39	Reason: 2nd Vaccination Appointment Notes: new client get email and other details History: Has had her 3 weeks. Has been well. Examination: looks well. Chest good May be scratching one ear but both ear canals look ok. Laboratory: Assessment: V well. Inside cat. At this stage does not need fiv. Treatment: f4 vacc. Advocate Plan:	2034	1.66	38.7	NULL	NULL	NULL	NULL	NULL	NULL	NULL	NULL	Reminder Vax 12mth	1	11042694
7916332	125	RxNSW	Cat	British Short Hair	Grey	Male	2016-11-16	1	NULL	24841620	2017-02-15 16:01:36	2	0	24834586	2017-02-15 16:01:36	Reason: Health Check Jd History: Kitten wormed 2 weeks ago Has had first vaccination- due for 2nd one. No flea treatment Examination: BAR BCS 3/5 Coat good Eyes and ears wnl Thoracic auscultation wnl Abdominal palpation wnl Mm pink; CRT 1s HR 180 Very active Musculoskeletal wnl. Assessment: Healthy kitten Treatment: F3 vaccination Milbemax 1/2 1/2 Plan:	2444	1.66	NULL	NULL	NULL	NULL	NULL	NULL	NULL	NULL	NULL	DOR1 - Breeder Discount	70.3	17371957
7565288	57	RxVIC	Cat	British Blue	Blue	Male	2014-06-05	0	NULL	16094463	2014-08-29 16:26:42	2	0	16094067	2014-08-29 16:26:42	Reason: Vaccination History: Owners only had the other cat is for his first vac 4 weeks prior. Asked if tehy wanted a refresher and they declined. Examination: Hydration: good EENT: eyes ears nose and throat clear. Dental 1/0 Chest: no murmur or arrythmia heard. Clear lungs Abdo: intestines and bladder felt normal. Pln: wnl Rectal: n/a Ms/ns: ambulatory x4. BAR U/g: nad - already castrated. Integ…	3810	1.68	38.7	150	3	0	42	NULL	NULL	<2s	pk, moist	Recall Reminder - Vaccination	1	10846124
7610882	116	RxNSW	Cat	British Short Hair	Blue	Male	2014-01-31	0	2014-07-26	21889064	2014-04-30	2	0	21887433	2014-04-30	Reason: vac and check New kitten; is going to be used as stud with Missy Checks well; very healthy sweet kitten Wormer given F3 left scruff Fiv rt scruff Bstr fiv 2 and 4 weeks Bstr f3 4 weeks and deworm	2350	1.69	NULL	NULL	NULL	NULL	NULL	NULL	NULL	NULL	NULL	Recall Reminder - Vaccination	1	11056762
7796238	105	RxNSW	Cat	British Short Hair	Blue	Male	2015-02-05	1	NULL	23836312	2015-05-03 11:38:12	2	0	23832969	2015-05-03 11:38:12	Reason: Vaccination History: well at home No s issues Examination: All aok on PE Small amn to woods lamp along ears but alot beter No crusts O reprots the odd sneeze now and then but aok All else aok on PE Lovley kitten and OI Vitals WNL T not taken Laboratory: Assessment: Treatment: F4 518131 A 21 My 16 Wormed Plan: R/v 1 m for last vax Remain griseofulvin	2096	1.69	NULL	NULL	NULL	NULL	NULL	NULL	NULL	NULL	NULL	F4 Vaccination	1	17302157
7399665	69	RxVIC	Cat	British Blue	Blue & White	Female	2012-12-06	1	NULL	15116603	2013-02-14 14:09:01	2	0	15116554	2013-02-14 14:09:01	Original Vet : Ross Lockwood ACP. Morph premed Alfaxan induction; iso/oxy maint. Routine midline spey (RWL) ligated with gut; closed with PDS; closed skin with monosyn (dissolving) NO tattoos placed as per Mandy Englands request. Meloxicam s/c on recovery Uneventful recovery Home on Meloxicam oral 0.05mls SID for 2 days. Surgeon RWL; Nurse KM SY. -------------------- Fees Charged: ---------------…	5211	1.7	NULL	NULL	NULL	NULL	NULL	NULL	NULL	NULL	NULL	!Miscellaneous Desexing - Spey	1	1116184
54891CA	110	RxNSW	Cat	British Blue	Lilac	Female	2014-10-03	1	NULL	890078CA	2014-12-24 09:14:02	2	0	889692CA	2014-12-24 09:14:02	Original Vet : Dr Tarren Burns; B.V.Sc (N9841) Weigh in today. Is ok. No issues.	2749	1.7	NULL	NULL	NULL	NULL	NULL	NULL	NULL	NULL	NULL	NULL	NULL	10839CA
6582694	6	RxVIC	Cat	British Short Hair	Orange	Male	2011-03-28	1	NULL	10972456	2011-06-20 10:29:32	2	0	10971426	2011-06-20 10:29:32	Reason: Wellness Check History: pick up from private sale 2 days ago. Weepy eyes and sneezing a lot. Eating well and BAR. Happy playful kitty. No v/d/c reported. Examination: tpr normal. Chest heart ausc ok. Pink mm moist crt <2s. Mouth nad- no ulcer. Weepy eyes; conjunctiva inflamed. Eye stain neg. Discharge on nose- sneezing quite a bit in consult. Otherwise happy kitten. Good body weight and c…	3190	1.7	NULL	NULL	NULL	NULL	NULL	NULL	NULL	NULL	NULL	Vibravet 50Mg Tabs (150) (doxycycline )	5	12285644
6830303	34	RxQLD	Cat	British Short Hair	Lilac	Male	2011-12-06	1	NULL	12191678	2012-03-01 15:22:50	2	0	12189684	2012-03-01 15:22:50	Vacc F3 History: Examination: Temp normal Physical examination OK Laboratory: Assessment: Treatment: Vacc F3 (1866115A ) Plan:	4212	1.7	38.1	240	4	0	30	NULL	NULL	NULL	NULL	Milbemax Cat 0 - 2Kg (20)	1	9717645
7445175	57	RxVIC	Cat	British Short Hair	Blue	Male	2014-03-17	1	NULL	15534424	2014-06-11 12:26:51	2	0	15533599	2014-06-11 12:26:51	Reason: 2nd Vac ; Nails HPP - discussed Microchip - not yet chipped History: Home environment: indoor only Diet: Worming/fleas/HW: nil Examination: T: P: R: Wt: BCS: 5/9 Hydration: good EENT:eyes ears nose and throat clear. Dental 0/0 Chest: no murmur and arrythmia heard. Clear lungs Abdo: intesteines and bladder felt normal. Rectal: n/a PLN: wnl MS/NS: ambulatory x4. BAR U/G: two testicles felt.…	3810	1.7	37.4	200+	3	0	purr	NULL	NULL	<2s	pk, moist	Recall Reminder - Vaccination	1	11127815
7691807	234	RxNSW	Cat	British Short Hair	Black	Male	2009-12-05	1	NULL	22508406	2010-02-27 10:59:14	2	0	22508345	2010-02-27 10:59:14	Original Vet : Dr Amanda Brown N8246 Reason: Vaccination Subjective: no problems; referred to us by another client; up to date with worming Objective: BCS: 2.5/5 Color/CRT: pink/<1 sec HR: 180 RR: 28 Pulse: strong and regular Dental score:0 Abdominal palpation unremarkable Assessment: NAD on CE Plan: Vaccination Fevac F3 BN -------------------- -------------------- Fees Charged: -----------------…	2505	1.7	38.4	NULL	NULL	NULL	NULL	NULL	NULL	NULL	NULL	Feligen 3 Vaccine (Rcp)	1	12578518
7745676	48	RxVIC	Cat	British Short Hair	Blue Point	Male	2016-03-26	1	NULL	17149746	2016-06-16 13:10:13	2	0	17146803	2016-06-16 13:10:13	Reason: New Kitten; Health Check. Reason: 31/5/16 lst vacc History: Just picked up from breeder 2 hours away Has been wormed with purina paste- all wormer- not sure when last one was Eating RC; vip and fresh meat Examination: Nad on exam No ocular d/c No nasal d/c Chest nad no murmurs Abdo nad Good bw Ears clean I think 2 tstes but very small so double check next time Laboratory: Assessment: Appe…	3030	1.7	39	200	NULL	NULL	NULL	NULL	NULL	NULL	NULL	E0 Standard Consultation/Exam	1	6547543
8062854	86	RxQLD	Cat	British Short Hair	Blue	Male	2009-04-08	1	NULL	17664366	2009-07-02 16:19:14	2	0	17664350	2009-07-02 16:19:14	Original Vet : Camille Stephenson Reason: Vaccination/new Kitten Appointment Notes: se. nc give info... making cert on desk History: Has urinated on bed x2 2w ago but not since - adv if relapsing - need to check urine Laboratory: FS -ve Examine: GPE good. Has sl serousy eye weeping. Eyes look OK but can see 1 conj'tival follicle R eye - adv monitor Treatment: 2nd F3 vaccination Plan: Final vacc 4…	4064	1.7	38.4	NULL	NULL	NULL	NULL	NULL	NULL	NULL	NULL	F3 Vaccination	1	12611993
8196027	12	RxQLD	Cat	British Short Hair	Grey	Male	2015-04-20	1	NULL	18519602	2015-07-17 15:26:57	2	0	18518879	2015-07-17 15:26:57	Reason: 1st Vaccination History: will be indoor car only Was tolf by breeder only get vacc now and only needs one shot Occas sneeze Examination: tprdu Bar Slight dried discharge in med canthus Laboratory: Assessment: needs a booster in 1 month then annually May have mild herpes virus Treatment: f3 inj ( rcp) Milbemax po Plan:	4818	1.7	NULL	NULL	NULL	NULL	NULL	NULL	NULL	NULL	NULL	F3 Vaccination	1	11247773
7713639	61	RxVIC	Cat	British Short Hair	Blue	Female	2015-11-09	1	NULL	17016957	2016-02-02	2	0	17014658	2016-02-02	Reason: Lesion Appointment Notes: Overdue reminders History: have noticed lesions on dorsal;neck ; otherwise kitten fine Examination: scabby lesion around dorsal neck;underneath where collar has been (collar not brought in today) -ve wood's lamp Laboratory: Assessment: reaction to or caused by scratching under collar ; no obvious infection Treatment: wash area with aloveen ; take off some scabs a…	3067	1.72	38.9	NULL	2021-09-04	0	NULL	NULL	NULL	NULL	NULL	F3 Vaccination	1	12280509
7281610	107	RxNSW	Cat	British Short Hair	Blue	Male	2012-10-04	1	NULL	14553834	2013-01-03 14:58:17	2	0	14553719	2013-01-03 14:58:17	Reason: 3pm 2nd Vac History: All ok Examination: NAD Laboratory: Assessment: Treatment: F4 Plan: Next vacc 1 month	2223	1.73	NULL	NULL	NULL	NULL	NULL	NULL	NULL	NULL	NULL	F4 Vaccination	1	9738673
7786914	105	RxNSW	Cat	British Short Hair	Blue	Male	2014-10-17	1	NULL	23620098	2014-12-29 11:03:55	2	0	23619508	2014-12-29 11:03:55	Reason: 2nd Vaccination History: O had for 4 d Well at home Inside with future outdoor exposure Fed dry food and some wet Examination: All aok onPE Lovely kitten and O Vitals WNL T not taken Chat re handling Given n/c welcome pack Joined HPP Laboratory: Assessment: As above Treatment: F4;FIV 518130 A 12 Feb 16; 129160 A 11 Aug 15 Wormed On advocate Plan: R/v 2 w for sec FIV FIV	2099	1.76	NULL	NULL	NULL	NULL	NULL	NULL	NULL	NULL	NULL	Discount Scheme	1	17298087
7854855	4	RxVIC	Cat	British Short Hair	Black	Male	2016-11-09	0	NULL	17822094	2017-01-30 15:56:53	2	0	17821775	2017-01-30 15:56:53	Reason: Vaccination History: owners have no specific concerns with cat. Discussed FIV vaccination Examination: Eyes; ears; nose clear NAD on thoracic auscultation NAD on abdominal palpation but does seem a little pot bellies Treatment: FIV +F3 and worming tablet given Plan: Rvt 2weeks for FIV and advocate Rvt 4 weeks for F3 and FIV --------------- 06/05/17- O called to ask about booking him in fo…	3166	1.77	NULL	NULL	NULL	NULL	NULL	NULL	NULL	NULL	NULL	Reminder FIV 4wk	1	12334476
7944133	105	RxNSW	Cat	British Short Hair	Blue	Male	2017-09-23	0	NULL	25166192	2017-12-21 11:41:06	2	0	25153662	2017-12-21 11:41:06	Reason: < New Kitten Check History: Adopted few days ago; utd worming and flea tx; due at next vacc. EDDU well. Examination: BAR; mm pink/moist; crt<2s Chest:nad Abdo:nad Teeth nad Castrate incisions healed well Assessment: healthy Plan: Rv 3wks for 3rd vacc; gave new client pack	2088	1.77	NULL	NULL	NULL	NULL	NULL	NULL	NULL	NULL	NULL	Recall Reminder - Examination	1	17385539
8021672	80	RxQLD	Cat	British Short Hair	Apricot & White	Male	2008-08-19	1	2016-08-22	17363376	2008-11-15	2	0	17363374	2008-11-15	Original Vet : Audrey Harvey Reason: Vaccination In excellent health; growing nicely. Still has a few fleas. Ventral abdomen just anterior to prepuce; hairless lesion around 1cm long. Not itchy; not inflamed; not bothering cat at all. Woods lamp - fluoresces green. Dx dermatophyte. Owner has panalog at home from dog; rx try that twice daily; if doesn't resolve; can pick up Fungafite. Recheck at n…	4021	1.8	NULL	NULL	NULL	NULL	NULL	NULL	NULL	NULL	NULL	F3 Vaccination	1	12583421
8243269	66	RxQLD	Cat	British Short Hair	Blue	Male	2015-09-12	1	NULL	18827435	2015-12-08 08:18:11	2	0	18827317	2015-12-08 08:18:11	Reason: Vacc History: Presented today for second kitten vaccination. O had tommy for about one and a half week now. EDDU normal at home. Prefers his dry food. Indoor cat only. No other concerns from O at the moment. Examination: TPR WNL Very cute kitten EENT: NAD Normal heart and lung sounds; no murmurs detected LNs: NAD Abdominal palpation: soft and relaxed; NAD Neuro: NAD Assessment: Fit for va…	4226	1.8	38.7	180	2021-09-05	0	40	0	NULL	<2	pink	Milbemax Cat 0 - 2Kg (20)	1	12716475
8350421	67	RxQLD	Cat	British Short Hair	Blue	Male	2017-07-12	1	NULL	20090914	2017-10-04 14:55:36	2	0	20085837	2017-10-04 14:55:36	Reason: Desexing + Chip + Vacc Medications: PreOp -> meth; meth; acp acp PreEmptive Pain -> metacam sq when awake Anaesthesia: Induction: Induction with 0.7ml alfaxan iv Maintenance: Inhalation - with o2 masked Hospital: Post op recovery Surgery: Site- Scrotal incision Details- Open Castration- tied cord on self Routine Recovery Vaccinated and f4	4510	1.8	NULL	NULL	NULL	NULL	NULL	NULL	NULL	1	pink	DOC-Sedation	2	11249290
7431545	108	RxNSW	Cat	British Short Hair	Blue	Male	2013-09-05	1	NULL	15377962	2013-11-27 16:50:05	2	0	15374212	2013-11-27 16:50:05	Reason: Blood Test History: Examination: Laboratory: Assessment: Treatment: Plan: Perineum/ penis looking good. No more redness/ sore. Tried to collect blood from jugular; very difficult; and resented. Applied EMLA. Repeat blood test- tolerated better. HPP in house blood FOC. Will call owner results tomorrow.	2204	1.83	NULL	NULL	NULL	NULL	NULL	NULL	NULL	NULL	NULL	HPP PreAnaesthetic Profile	1	11101174
8302686	86	RxQLD	Cat	British Short Hair	Lilac	Male	2016-08-25	1	NULL	19491011	2016-11-19 09:15:43	2	0	19487378	2016-11-19 09:15:43	Reason: 2nd Vaccination Consult Time: History: Due 2nd vax; had first on 9/10 Biop for approx 1 month; O gave a flea tablet about 3 weeks ago (not sure what the brand was) as he had fleas when rehomed No fleas seen since; no itching/scratching No v or d Eating well Litter trained well Subjective: Bar; very adventurous Objective: Temp MM pi CRT 1.5 HR 160 FP strong and synchronous CV: grade 2 syst…	4006	1.86	NULL	NULL	NULL	NULL	NULL	NULL	NULL	NULL	NULL	Milbemax Cat 0 - 2Kg (20)	1	12748598
7860094	115	RxNSW	Cat	British Short Hair	Blue	Male	2016-04-06	1	NULL	24329276	2016-07-04 14:52:17	2	0	24326732	2016-07-04 14:52:17	History: O came back from China 2 days ago; and found hair loss with reddening on the nose; neck and flanks. New lesion developed on the right side of back. O washed entire cat with malaseb and applied canesten cream. Skin on Lesion was red but now became black (O showed picture and it was erythematous; scaly) . No other family member similar looking skin problem. Examination: BAR.Vitals WNL Ulce…	2138	1.93	NULL	NULL	NULL	NULL	NULL	NULL	NULL	NULL	NULL	E0 Standard Consultation	1	17341384
7496943	113	RxNSW	Cat	British Short Hair	Blue	Male	2012-02-28	1	NULL	20678405	2012-05-27 10:03:37	2	0	20678385	2012-05-27 10:03:37	Original Vet : Dr Penelope Kingston BVSc(Hons 1) (N9135) Reason: 12 Week Vaccination Appointment Notes: and worming -------------------- Fees Charged: -------------------- Vax - F5 Kitten 12 W Qty: 1 Sale Price $88.20 Gripsoft Nail Clippers Sml Qty: 1 Sale Price $12.80 Milbemax Cat 2-8kg Qty: 1 Sale Price $14.10	2076	1.98	NULL	NULL	NULL	NULL	NULL	NULL	NULL	NULL	NULL	!Miscellaneous Merchandise	1	11202975
7704754	5	RxVIC	Cat	British Short Hair	Blue	Female	2015-07-31	0	NULL	16727630	2015-10-09 12:59:40	2	0	16726074	2015-10-09 12:59:40	for 2nd F3 History: Owner claimed EDDU normal; BAR. 1st F3 given 1 months ago. Owner claimed patinet is due for 2nd vacc today Indoor cat Owner claimed no sneezing/ nasal-ocular d/c noticed Examination: Temp : 38.4; HR 150bpm RR 24; MM pink moist CRT <2sec dental 0/4 CV: NAD - no murmur; regular rhythm Pulmonary: NAD - no crackles or wheezes for all lung fields Abdo: Tense abdomine; palpation hin…	3193	2	NULL	NULL	NULL	NULL	NULL	NULL	NULL	NULL	NULL	An Cat Hrnsnld St Sasy Pw Pk	1	12276976
7255375	109	RxNSW	Cat	British Short Hair	Cream	Male	2008-10-15	0	NULL	14336617	2009-01-13	2	0	14419915	2009-01-13	Original Vet : Philippa Rich Reason: Ringworm?? Vacc'n Due History: Developed lesions over the last 2 days and lesions have progressed; has been otherwise well Assessment: Lesions bilaterally at base of ears; also one on rhs neck; left front paw; tail base and tail end third; and large lesion on belly- otherwise nad pe; T normal in good health Typical of ringworm; Woods lamp positive ++++++ tf mo…	2320	2	NULL	NULL	NULL	NULL	NULL	NULL	NULL	NULL	NULL	F3 Vaccination	1	11033084
7255375	109	RxNSW	Cat	British Short Hair	Cream	Male	2008-10-15	0	NULL	14336909	2009-01-14	2	0	14420083	2009-01-14	Original Vet : Philippa Rich Reason: Pip To Talk To; P/u Medication Dispensed meds discussed with O PR -------------------- Fees Charged: -------------------- Grisovin Tablets 125mg Qty: 14 Sale Price $18.10	2320	2	NULL	NULL	NULL	NULL	NULL	NULL	NULL	NULL	NULL	!Miscellaneous Medication	14	11033084
7872969	66	RxQLD	Cat	British Short Hair	Blue	Male	2012-02-02	0	NULL	16327412	2012-04-17 17:02:21	2	0	16327389	2012-04-17 17:02:21	Original Vet : Dr Kathryn James s: new kitten; settlingwell; due second vacc O: clinically normal except has umbilical hernia (reducible; fat only) P: f3 and wormed; o planning to breed with him so advised have hernia repaired first; will give estimate and organise at next vacc. -------------------- Fees Charged: -------------------- Vaccine F3 Qty: 1 Sale Price $79.50 Milbemax 0-2kg Qty: 1 Sale …	4226	2	38.2	NULL	NULL	NULL	NULL	NULL	NULL	NULL	NULL	F3 Vaccination	1	11533872
7902490	244	RxNSW	Cat	British Blue	Blue	Male	2008-09-27	1	NULL	24665680	2008-12-17 17:41:03	2	0	24660270	2008-12-17 17:41:03	Original Vet : Sandra Hassett Reason: Ear Issue Jd* Appointment Notes: New Pet. shaking head; 4.4kgs in box Ear infection r ear - yast - dermotic. Only 1 testis palpable	2605	2	NULL	NULL	NULL	NULL	NULL	NULL	NULL	NULL	NULL	E0 Wellness Health Exam (Health)	1	17359668
7786914	105	RxNSW	Cat	British Short Hair	Blue	Male	2014-10-17	1	NULL	23632638	2015-01-12 09:08:05	2	0	23631750	2015-01-12 09:08:05	Reason: Vax History: Well at home Examination: All aok on PE Lovely kitten and O T not taken Laboratory: Assessment: As above Treatment: FIV 129161 A 28 Oct 15 Wormed Plan: R/ 2 w for last vax	2099	2.07	NULL	NULL	NULL	NULL	NULL	NULL	NULL	NULL	NULL	Discount Scheme	1	17298087
7747356	47	RxVIC	Cat	British Short Hair	Blue	Female	2016-05-04	1	NULL	17173303	2016-07-09 10:26:12	2	0	17170209	2016-07-09 10:26:12	Eyes better; stop eye ointment	3028	2.1	NULL	NULL	NULL	NULL	NULL	NULL	NULL	NULL	NULL	Milbemax Cat 0 - 2Kg (20)	1	6553095
7562873	57	RxVIC	Cat	British Blue	Bi-Colour	Male	2014-04-17	1	NULL	16055147	2014-07-14 17:31:13	2	0	16055002	2014-07-14 17:31:13	Reason: Vaccination History: had about 2 weeks. Will be inside cat. Feeding fresh meat + royal canin kitten dry adlib. Applied revolution a few days ago; had fleas Examination: QAR. BCS 3. Ears both dirty. Think can see some dead mites? Cytology clear Can feel L testicle but don't know about the R Treatment: Vacc F3. Booster 4 weeks and recheck testicles/ears then. O wants to book for desexing af…	3810	2.1	NULL	NULL	NULL	NULL	NULL	NULL	NULL	NULL	NULL	Recall Reminder - Vaccination	1	10846124
7739845	76	RxVIC	Cat	British Short Hair	Blue	Male	2016-02-01	1	NULL	17077511	2016-04-04 10:01:04	2	0	17074935	2016-04-04 10:01:04	Reason: FrEE BKITTEN CHECK LS History: Owner had cat for 2 weeks feeding satchets and dry food RC range printed off feeding guides to assist owner suggest twice a day feeding. Has worming schedule on revolution explained may need to move to adult dosing as cat currently at 2.1kg. Had some diarrhoea with food change but doing well now; having the odd sneeze and watery eye but no conjunctivitis pre…	3183	2.1	NULL	NULL	NULL	NULL	NULL	NULL	NULL	NULL	NULL	GXL0035 PB Chadstone P/K HC	1	12284059
7786914	105	RxNSW	Cat	British Short Hair	Blue	Male	2014-10-17	1	NULL	23628138	2015-01-07 08:53:42	2	0	23627370	2015-01-07 08:53:42	Reason: Tick Appointment Notes: Overdue reminders History: Tick back noted this am Examination: Removed nymph tcj from mid back No clincial signs and PE aok Chat with ore tick signs O has frontline at home Laboratory: Assessment: Treatment: None Rest 3 d Plan: R/v 7 d for fiv	2099	2.1	NULL	NULL	NULL	NULL	NULL	NULL	NULL	NULL	NULL	Discount Scheme	1	17298087
7907643	79	RxQLD	Cat	British Short Hair	White & Grey	Male	2009-04-27	0	NULL	16534162	2009-07-23 16:59:45	2	0	16534145	2009-07-23 16:59:45	Original Vet : Graham Maskiell Reason: Vacc & M'chip; pp kitten ;;hadd first vacc ;O has wormers nd advantage -------------------- Fees Charged: -------------------- Health Care Check - Qty: 1 Sale Price $52.45 ZFeline 3 Fevacc 3 In 1 Qty: 1 Sale Price $25.60	NULL	2.14	NULL	NULL	NULL	NULL	NULL	NULL	NULL	NULL	NULL	E0 Standard Consultation/Exam	1	NULL
7749841	85	RxVIC	Cat	British Short Hair	Grey & White	Female	2016-06-08	0	NULL	17443540	2016-08-30 17:29:45	2	0	17443224	2016-08-30 17:29:45	Appointment Notes:*********** Patient name: MINO Booked Online: 30/08/2016 10:45:38 AM Service: Vaccination Only Contact Number: PHONE*********** Reason: Vaccination Is this pet a current Healthy Pets Plus member?: Yes Are you a current Friends For Life member?: Yes Species: Cat Reason: History: Went to Albert Park vet for eye issues last week (I think - language barrier). Has been using some for…	3000	2.25	38.2	160	5	0	WNL	NULL	NULL	1	pink	F3 Vaccination	1	12289260
7657923	60	RxVIC	Cat	British Short Hair	Blue - White	Male	2014-11-15	1	NULL	16384513	2015-02-14 13:39:21	2	0	16383381	2015-02-14 13:39:21	Appointment Notes: F3 Vet Dr Angie Webster History: Has always had noisy breathing/snuffly; also some nasal/ocular discharge. Been uncomfortable around ears- o noticed discharge and one side smelled different to the other. Otherwise bright; eating well. Examination: BAR. Bilateral dark crusty aural discharge; uncomfortable. Eyes/nose- mild brown discharge; no sniffling. Thoracic- heart sounds nor…	3806	2.3	NULL	180	NULL	NULL	NULL	NULL	NULL	NULL	NULL	Recall Reminder - Vaccination	1	11002223
7699617	232	RxNSW	Cat	British Short Hair	Grey	Male	2011-10-06	1	NULL	22613551	2011-12-29 10:22:57	2	0	22612138	2011-12-29 10:22:57	Original Vet : Dr Leah Manning N9235 Reason: Vaccination Appointment Notes: last vaccinated 18/11 - F3 Subjective: EDDU normally at home. Settling in at home; eating kitten dry (science diet) and wet. Had ringworm at breeders - seen vet; treated with malaseb washes; responded very well and coat regrowing. O aware contagious; present in environment. Objective: Thoracic auscultation wnl. Testicles …	NULL	2.5	38.6	180	3	ok	NULL	NULL	NULL	< 2 sec	pk	Nail Clipper Gripsoft Small 65013	1	NULL
7434658	107	RxNSW	Cat	British Short Hair	Lilac And White	Male	2013-11-29	1	NULL	21831910	2014-02-06	2	0	21831802	2014-02-06	Reason: 9am New Kitten Check Appointment Notes: wanting to sign up to HPP along to join other kitten thats on the program History: Just picked up from breeder Examination: All ok Laboratory: Assessment: Treatment: Plan: discussed vacc; worming desexing	2223	3.4	NULL	NULL	NULL	NULL	NULL	NULL	NULL	NULL	NULL	12 Mth Subscription UPFRONT	1	11101628
53932DC	155	RxVIC	Cat	British Short Hair	Black & Blue	Male	2017-01-26	0	NULL	223405DC	2017-04-21	2	0	223405DC	2017-04-21		3095	5.2	NULL	NULL	NULL	NULL	NULL	NULL	NULL	NULL	NULL	E0 Standard Consultation/Exam	1	53541DC
8329510	73	RxQLD	Cat	British Short Hair	Grey	Female	2017-01-11	1	NULL	19800173	2017-05-04 11:13:27	3	0	19796277	2017-05-04 11:13:27	Reason: Vaccination History: had 1st f3 with breeder; and 3 dewormings > month ago Indoor only very occasional lose stool on carpet; but in litter tray solid; no vom; No sneezing; Eat well Examination: healthy; EENT na;chest n; git bit gassy; ln n; no fleas or earmites Laboratory: Assessment: Treatment: Felovax F3 B8660137A exp08/09/ 2018 inj SQ left side neck Milbemax monthly Recommend revolutio…	4068	0.62	37.6	240	4	NULL	NULL	NULL	NULL	1	pink	Fel-O-Vax 3 Vaccine (25)	1	12755933
8036024	37	RxQLD	Cat	British Short Hair	Blue	Male	2014-09-11	0	NULL	17527780	2014-12-17 16:12:59	3	0	17523477	2014-12-17 16:12:59	Reason: Health Check Appointment Notes: JJ History :Gets constipated on home diet. Has been with new owners . . Examination: No abnormalities detected. Laboratory: Assessment: Treatment: No treatment required . Plan: Keep on quality food: E.G ROYAL CANIN kitten	4304	0.64	38	180	NULL	NULL	0.5	NULL	NULL	2	pink	E0 Standard Consultation/Exam	1	5355175
7851785	102	RxNSW	Cat	British Short Hair	Blue W/white	Male	2016-01-11	1	NULL	24247902	2016-04-14 10:04:16	3	0	24246699	2016-04-14 10:04:16	Reason: 10am- Sore Eye/ Not Gaining Weight Appointment Notes: Overdue reminders History: o said not eating; right eye was closed last night; half the size of its brother. No diarrhoea; no vomiting; no sneezing noted. Examination: very underweight; lost 100g since last visit. Mm pink tacky; skin tenting present. Temp 37.6. Mild increased urt noise; squinting and mild clear discharge right eye. Lab…	2250	0.65	NULL	NULL	NULL	NULL	NULL	NULL	NULL	NULL	NULL	Clavulox Injection Rtu (amoxycillin )	0.06	17337272
7747579	85	RxVIC	Cat	British Short Hair	Grey & White	Female	2016-04-27	1	NULL	17411831	2016-07-30 09:59:44	3	0	17411697	2016-07-30 09:59:44	Reason: Vaccination Appointment Notes: Overdue reminders F3; eyes ears abdo poalp heart sounds normal; worm flea chat feeding desex chat	3008	0.7	38.5	162	3	0	NULL	NULL	NULL	n	n	Reminder Vax 4w	1	12282570
6818565	9	RxQLD	Cat	British Short Hair	Tabby	Male	2011-09-02	1	NULL	12075479	2011-12-22 07:50:55	3	0	12074324	2011-12-22 07:50:55	Laboratory: CLINIC No. OWNER:EDWARDS OWNER:EDWARDS LAB No: 11 COLLECT: COLLECT: 21-12-11 RECEIVED: 21-12-11 PRINTED: 22-12-11 HAEMATOLOGY Reference Range RBC 6.1 x1012/L(4.9-10.0) HAEMOGLOBIN 76 L g/L (77-156) HAEMATOCRIT 0.29 L/L (0.25-0.48) MCV 48 fL (43-55) MCH 12 L pg (13-17) MCHC 262 L g/L (282-333) PLATELETS Clumped and adequate PLATELET COUNT 454 x109/L (300-800) RETICULOCYTE % 0.1 % (< 0.…	4074	0.71	NULL	NULL	NULL	NULL	NULL	NULL	NULL	NULL	NULL	VEPA Faecal Float (Ova & Parasites)	1	10834900
8309096	86	RxQLD	Cat	British Short Hair	Gray	Male	2016-10-05	1	NULL	19589086	2017-01-11 11:52:16	3	0	19585045	2017-01-11 11:52:16	History: Examination: Laboratory: Assessment: Treatment: Plan:	4006	0.71	NULL	NULL	NULL	NULL	NULL	NULL	NULL	NULL	NULL	NULL	NULL	12751967
6818565	9	RxQLD	Cat	British Short Hair	Tabby	Male	2011-09-02	1	NULL	12075079	2011-12-21 16:52:36	3	0	12073928	2011-12-21 16:52:36	Reason: Unwell Kitten Is 15 weeks old and weighs 800g; hasnt gained any weight since she got him. has soft poo's; no vomiting; eating small amounts but not much. She hasnt done any worming? A bit lethargic but still kind of playful. Has fleas. Has had him for 6 weeks. Came from a breeder - down south - has had two vaccs since O' has had her - the first one the vet started him on advocate but did …	4074	0.72	NULL	NULL	NULL	NULL	NULL	NULL	NULL	NULL	NULL	IDEXX Feline Body Function	1	10834900
7695901	85	RxVIC	Cat	British Short Hair	Blue	Female	2015-04-02	1	NULL	16658593	2015-07-25 10:28:27	3	0	16657634	2015-07-25 10:28:27	Appointment Notes: Overdue reminders History: doing fine; Examination: eyes ears abdo palp heart sounds normal; has worm and flea product; f3 given Laboratory: Assessment: Treatment: Plan: desex soon	3182	0.75	38.4	156	3	0	NULL	NULL	NULL	n	n	Reminder Vax 12mth	1	12248069
5036909	28	RxQLD	Cat	British Short Hair	Grey	Female	2008-11-21	1	NULL	5416468	2009-03-10 09:58:23	3	0	5416405	2009-03-10 09:58:23	Reason: 3rd Vac Client Present: nancy and son conner Nurse: hollie Wellness Testing: (When done/due?) never done - kitten Vaccination Type: f5 today Intestinel worming: advocate Heartworm Prevention: advocate - due have ordered Flea Prevention: advocate Tick control: Microchip: yes Insurance: on 6 week pet plan Current Diet: whiskers kitten - discussed swapping to better quality. Petplan: _______…	4226	0.8	NULL	NULL	NULL	NULL	NULL	NULL	NULL	NULL	NULL	Reminder FIV 2wk	1	44915
7698879	85	RxVIC	Cat	British Short Hair	Blue	Female	2015-03-25	0	NULL	16648944	2015-07-15 10:01:59	3	0	16648062	2015-07-15 10:01:59	Reason: F3 Vaccination History: looking after for a friend; apartment cat Examination: eyes ears abdo palp heart sounds normal; discuss litter tray cleanliness; and poss stress; new house 3 wks ago and going back to owner soon; Laboratory: Assessment: Treatment: Plan:	3052	0.8	NULL	192	3	0	NULL	NULL	NULL	n	n	F3 Vaccination	1	12274103
8269117	73	RxQLD	Cat	British Short Hair	Gray	Female	2016-01-13	1	NULL	19100400	2016-04-28	3	0	19098737	2016-04-28	Reason: New Kitten Vaccination History: Been well. Vaccinatinated once by breeder at 10 weeks of age. No coughing Fed RC kitten wet and dry food. Examination: QAR. Mm - pink; CRT 1-2secs Temp WNL Hr - 180 nad Lmph nodes normal Eyes medial canthus had small amount of black discharge; rest of eyes clear. No nasal discharge. Laboratory: Nil Assessment: F4V Treatment: F3 vaccination SQ Plan: Discuss …	4119	0.8	38.5	NULL	NULL	NULL	NULL	NULL	NULL	NULL	NULL	Dermcare Aloveen Shampoo 250Ml	1	12730387
7691982	5	RxVIC	Cat	British Short Hair	Lilac	Male	2015-01-09	0	NULL	16561300	2015-04-10 12:19:03	3	0	16561051	2015-04-10 12:19:03	Vomiting x 2days; diarrhoea x 1day; inapp History: Owner had kitten x 1-2wks; been changing multiple diet over this time without any gradual diet transition. Patinet was in AEC 2 days ago for vomiting and abdo u/s; see attachment. Patient had been off food x 1day Examination: Temp : 38.3; HR 170bpm RR 24; MM pink moist CRT <2sec dental 0/4. Suspect mild skin tent CV: NAD - no murmur; regular rhyt…	3188	0.8	NULL	NULL	NULL	NULL	NULL	NULL	NULL	NULL	NULL	E0 Standard Consultation/Exam	1	700686
7745155	69	RxVIC	Cat	British Short Hair	Black White	Female	2016-03-06	1	2017-11-23	17141664	2016-06-07 16:25:34	3	0	17138767	2016-06-07 16:25:34	Reason: Vaccination Appointment Notes: sw txt History: Clinical nad Preventatives current Clinical nad F3 vacc Preventatives: Heartworm: Worming: Flea prev: Current diet: Microchip: Current meds: Examination: HR: RR: Temp: BCS : Mentation: Oral DS: Ears: Eyes: Cardioresp: GI: Urogenital: Skin: Lymph nodes: Musculoskeletal: Neuro: Behaviour: Laboratory: Problem list: Diff Dx: Assessment: Treatment…	5253	0.805	38.2	NULL	NULL	0	NULL	NULL	NULL	NULL	NULL	Reminder Vax 4w	1	1110071
7830980	107	RxNSW	Cat	British Short Hair	Grey & White	Female	2015-10-28	1	NULL	24102147	2016-01-28 16:58:05	3	0	24092716	2016-01-28 16:58:05	Appointment Notes:*********** Patient name: Rosie Bosevski Booked Online: 27/01/2016 8:15:21 AM Service: Unwell Reason: Her poo is extremely soft and at time diarrhea like Is this pet a current Healthy Pets Plus member?: No Are you a current Friends For Life member?: Yes Species: Cat History:stool been pasty for the past 10 days; no blood; no straining. Large amount Was on whiskas loaf; advance d…	2196	0.82	39	NULL	NULL	NULL	NULL	NULL	NULL	NULL	NULL	E0 Standard Consultation	1	17319625
7213448	6	RxVIC	Cat	British Short Hair	Silver	Female	2012-10-14	0	NULL	14240248	2013-01-14 20:42:47	3	0	14238842	2013-01-14 20:42:47	Reason: V+ D+ History: Got from a breeder on thursday - since then hasn't really settled in well. Didn't get alot of info from breeder. Know what she has had at least one vacc. Have been trying lots of different foods but doesn't really seem interested in anything. Will eat small amounts. Had a couple of small vomits an hour or o ago; no blood; small amount of food. Also had an episode of D+ yest…	3178	0.85	NULL	NULL	NULL	NULL	NULL	NULL	NULL	NULL	NULL	RCW Cat Sensitivity 100g (12)	1	757556
8309096	86	RxQLD	Cat	British Short Hair	Gray	Male	2016-10-05	1	NULL	19601465	2017-01-17 14:20:24	3	0	19597369	2017-01-17 14:20:24	History: Ani is EDDU normally now and gaining weight well but O has noticed lesion on pinna of right ear. Not pruritic but has been more vocal than usual. Examination: - Well circumscribed area of alopecia present over outside right pinna. Skin looks smooth but very pink. Can easily pull hair out on margin of lesion; slightly crusty. - Did not fluoresce under Wood's lamp - Both ears strong yeasty…	4006	0.89	NULL	NULL	NULL	NULL	NULL	NULL	NULL	NULL	NULL	Dermotic Ear & Skin 20Ml	1	12751967
7708380	85	RxVIC	Cat	British Short Hair	Grey	Female	2015-08-26	0	NULL	16775074	2015-11-30 09:57:45	3	0	16773209	2015-11-30 09:57:45	Reason: Ump Chk & Vacc (Ump Will Pay For Vacc) History: Examination: got UMP 2 ds ago; Laboratory: Assessment: Treatment: Plan:	3161	0.9	38.2	198	3	0	NULL	NULL	NULL	n	n	Reminder Vax 4w	1	11210771
7907566	244	RxNSW	Cat	British Short Hair	Chocolate	Female	2015-02-27	1	NULL	24743934	2015-06-01 17:32:24	3	0	24738486	2015-06-01 17:32:24	Original Vet : Dilly Abeyawardane Reason: Vaccination + Recheck DM History: Much better since the course of Flagyl; EDUD normal; no Vx/Dx/Cx; playing with the other kitten; gaining weight and seems to be much happier Examination: BARH; has gained 260g since 18/05; MM pink/CRT immediate; HR 164bpm/nil murmur; chest clear; abdominal palpation NAD; skin NAD; MSK exam NAD Treatment: Fevac 3 given Mil…	2607	0.96	NULL	NULL	NULL	NULL	NULL	NULL	NULL	NULL	NULL	E0 Wellness Health Exam (Health)	1	17367663
6818565	9	RxQLD	Cat	British Short Hair	Tabby	Male	2011-09-02	1	NULL	12083744	2011-12-28 14:04:16	3	0	12082519	2011-12-28 14:04:16	Reason: Recheck & Vaccination F3 + FIV - last booster - only gave F3 as this is what he had last time and wanted to minimize his reaction Has been eating very well - allowing him to graze and his faeces has been good thus all going fairly well at this stage Examination: NAD - going well generally - gained weight - still a bit bony and big belly but is grazing and has not gained muscle tone yet so…	4074	0.96	NULL	NULL	NULL	NULL	NULL	NULL	NULL	NULL	NULL	F3 with FIV	1	10834900
7697212	234	RxNSW	Cat	British Short Hair	Lilac	Female	2011-03-20	1	NULL	22582910	2011-06-20 15:20:59	3	0	22582836	2011-06-20 15:20:59	Original Vet : Dr Ashlinn O'Keeffe BVSc N9349 Reason: Vaccination Subjective: Indoor cat; acquired 1 week ago from breeder. Has had 1 kitten vaccine previously. BAR; EDDU. Feeding dine kitten dry & wet. Basic toilet training but does defecate on carpet. Unsure when last wormed. NO current flea px. No other cats in household Objective: BCS: 3/5 Color/CRT: pink; <2sec HR: 164 RR: 24 Pulse: ok Denta…	2529	0.97	38.4	NULL	NULL	NULL	NULL	NULL	NULL	NULL	NULL	Discount	1	12576351
8285267	19	RxQLD	Cat	British Short Hair	Blue	Male	2016-05-02	1	2017-08-07	19282710	2016-08-02 16:25:44	3	0	19280154	2016-08-02 16:25:44	Reason: D++ And V+; Not Flat History: got him from a breeder a week ago. Had some diarrhoea when o first got him; assumed it was due to stress/change in diet; changed diet to biscuit and faeces firmed up. Yesterday was given cat milk. This morning had a vomit; and diarrhoea again a few times; the latest diarrheoa had some blood in it. Was told he was wormed a week before o got him. Cost restraint…	4076	0.98	NULL	NULL	NULL	NULL	NULL	NULL	NULL	NULL	NULL	Flagyl (Metronidazole) Suspension (100)	2	12699181
7215274	5	RxVIC	Cat	British Short Hair	Blue	Female	2012-11-08	1	NULL	14265890	2013-02-25 10:08:23	3	0	14264307	2013-02-25 10:08:23	Reason: Recheck Ears History: BAR; EDDU fine Sneezing occasionally Some crusts on skin Examination: HR - 190; R - purring; Mm pink; CRT <2 Nad on chest auscultation Nad on abdo palp Skin/coat: some small crusts. Bathe in salt water Eyes: good; no discharge Ears: clean; hair regrowing No nasal discharge Good scissor bite Laboratory: Assessment: Recheck Treatment: All good; continue advocate Plan: …	3190	0.99	NULL	190	2021-09-05	0	purring	0	NULL	<2	Pink	E1 Progress/Revisit	1	11017083
7520097	118	RxNSW	Cat	British Blue	Blue	Female	2010-12-26	0	NULL	20855556	2011-04-05 17:05:55	3	0	20855540	2011-04-05 17:05:55	Original Vet : Dr Ross G Beatty (VPB No. 2215) Reason: Microchip Reason: Vaccination History: BAR Appetite normal Examine: All vitals WNL NAD on full clinical exam Treatment: Vaccinated with Virbac Feligen 3 Nutrition; worming and flea control discussed with owners. Microchipped Vetmap Nurse: tmc Microchip Implanted by: -------------------- Fees Charged: -------------------- Protech Fel-O-Vax 3 (…	2319	1	38.6	240	3	0	50	NULL	NULL	1 sec	pink	Microchip & Registration 1 Pet	1	11114386
7913405	113	RxNSW	Cat	British Short Hair	Blue	Female	2016-10-14	1	NULL	24815259	2017-01-21 14:11:30	3	0	24808629	2017-01-21 14:11:30	Reason: Health Check History: - acquired from the breeder yesterday - diet - wet am; royal canin dry for lunch; wet and meat pm Examination: Nsf on PE Well and fit Plan: - 3 monthly worming with milbemax - frontline plus for flea	2074	1	NULL	NULL	NULL	NULL	NULL	NULL	NULL	NULL	NULL	Milbemax Cat 2 - 8Kg	6	11222955
7974079	27	RxQLD	Cat	British Short Hair	Blue	Female	2014-03-23	1	NULL	16991915	2014-07-10	3	0	16976991	2014-07-10	Reason: Vaccination Client Present: rebecca Nurse: Sarah Vaccination Type: 2nd f3 Intestinal worming: advocate start today Heartworm Prevention: Flea Prevention: Tick control: Microchip: yes Insurance and Healthy Pets Plus: discussed HPP Behaviour concerns: Current Diet: Rcw kitten History: Pandora is going well at home; EDUD normally. Examination: BAR. TPR WNL Oral: MM pink; moist; CRT <2sec Ski…	NULL	1	NULL	NULL	NULL	NULL	NULL	NULL	NULL	NULL	NULL	Advocate 0-4kg Orange Cat/Kitten x 3	1	NULL
8369016	144	RxQLD	Cat	British Short Hair	Blue	Female	2017-09-27	1	NULL	20255418	2017-12-27 17:05:02	3	0	20249732	2017-12-27 17:05:02	Reason: Client Present: Nurse: Healthy Pets Wellness Testing: Done Yes / No Vaccination Type: f3 Intestinal worming: frontline? Unsure of brand; jsut had dates from breeder Heartworm Prevention: Flea Prevention: Tick control: Microchip: Insurance and Healthy Pets Plus: Behaviour concerns: Current medications: nil Current Diet: raw beef and lamb + cheese + greek yougurt ___________________________…	4219	1	38.2	200	6	0	60	0	NULL	< 2 secs	Pink	Milbemax Cat 0 - 2Kg (20)	1	5209981
6929874	55	RxVIC	Cat	British Short Hair	Colour Point	Male	2010-03-06	1	NULL	12616870	2010-06-17	3	0	12616870	2010-06-17	Consultant: Dr Jim Tucker Reason: Vacc 2nd kitten History: 2.1 in cage Examine: All ok on exam. T 38.4 Differential Diagnosis: Diagnosis: Treatment: -------------------- Fees Charged: -------------------- 1 x Vacc. F4(FE;Flu &amp; Ch) Kitten 2 $53	3089	1	NULL	NULL	NULL	NULL	NULL	NULL	NULL	NULL	NULL	F4 Vaccination	1	10876533
7744466	85	RxVIC	Cat	British Short Hair	Blue	Male	2016-02-18	0	NULL	17132032	2016-05-28 09:59:05	3	0	17129178	2016-05-28 09:59:05	Reason: Ump Chk Appointment Notes: Overdue reminders From UMP yesterday. Sloppy faeces; otherwise all OK; good appetite. Have revolution and wormer Thoracic ausc; abdominal palpation; eyes; ears; skin all OK	3000	1	38.5	164	2021-05-03	0	NULL	NULL	NULL	n	n	F3 Vaccination	1	12286380
7744466	85	RxVIC	Cat	British Short Hair	Blue	Male	2016-02-18	0	NULL	17132910	2016-05-30 09:49:30	3	0	17130051	2016-05-30 09:49:30	Reason: Not Well Appointment Notes: Overdue reminders O with poics of cementy Fx; no blood; hydrat norm; abdo palp clear pain/masses/gas; eyes ears heart sounds normal;	3000	1	39	174	3	0	NULL	NULL	NULL	n	n	E1 Progress/Revisit	1	12286380
7851785	102	RxNSW	Cat	British Short Hair	Blue W/white	Male	2016-01-11	1	NULL	24258009	2016-04-23 10:32:04	3	0	24256637	2016-04-23 10:32:04	Reason: Re Check Appointment Notes: LP History: edud normally; much brighter; playful. Doesnt like meds. Examination: eyes clear. Still mild increased urt noise. Temp 37.7. Abdomen distended; o said just ate. Laboratory: Assessment: Treatment: continue clav drops a few more days; recheck wed/thursday. Can stop eye drops; monitor for recurrence. Plan:	2250	1	NULL	NULL	NULL	NULL	NULL	NULL	NULL	NULL	NULL	E1A Progress Short (5)	1	17337272
39120CA	110	RxNSW	Cat	British Short Hair	Grey	Female	2010-11-19	1	NULL	731222CA	2011-02-23 11:22:39	3	0	730850CA	2011-02-23 11:22:39	Original Vet : Dr Anita Guo B.V.Sc Reason: Reason: Vaccination Appointment Notes: desexed 11/2 via breeder & still not well have done kitten book etc History: EDDU: normal; no c/s/d/v Diet: dry kitten food and some wet food in AM; gets very small amt chicken as treats; don't eat greenies Parasite control: had advantage + all wormer at breeder's. O has revolution at home- want to know when to give…	2750	1.05	39.3	NULL	NULL	NULL	NULL	NULL	NULL	NULL	NULL	E0 Wellness Health Exam (Health)	1	13215CA
7794174	103	RxNSW	Cat	British Short Hair	Blue	Male	2015-01-10	1	NULL	23818307	2015-04-13	3	0	23815388	2015-04-13	Reason: Vaccination * Note: Client complained about previous vet visit** History: O got kitten when it was 8 weeks old from breeder. UTD with vacc & flea/worm prevention Indoor cat 24/7 No hx of coughing/sneezing or Vx/diarrhoea O has not had a cat previously - first cat O wants to get another cat soon form different breeder. Examination: Clear eyes; ears and nose No murmurs/arrhythmias auscultat…	2033	1.07	38.8	>160	2021-05-03	1 (deciduous teeth)	32	0	NULL	<2s	Pink moist	F4 Vaccination	1	17301205
7914369	125	RxNSW	Cat	British Short Hair	Blue	Female	2016-10-27	0	NULL	24820041	2017-01-27 08:42:49	3	0	24813334	2017-01-27 08:42:49	History: BAR EDDU.No V+/D+; coughing; sneezing; scratching. Owner has had kitten for 1.5weeks; not sure on worming. Worming: given milbemax today Tick/flea: nil - had capstar when they got her. Desexed already Examination: Ears: bilateral ear discharge: swab and stain shows cocci ear infection. eyes ok. LN wnl. Chest clear. Abdomen nad. Skin ok. Musculoskeletal nad. Teeth - deciduous Assessment: …	2444	1.08	NULL	NULL	NULL	NULL	NULL	NULL	NULL	NULL	NULL	Apex Pmp Ear Suspension 15ml	1	17371047
6863785	108	RxNSW	Cat	British Short Hair	Blue	Male	2009-11-16	1	NULL	12486817	2010-02-22	3	0	12486817	2010-02-22	Consulting Vet: Christina Snow BVSc N7865 Checkup Hx - bought frrom breeder 2 days ago; EDUD normally Diet - kitten whiskas wet 3 x daily; ad lib dry Last F3 vacc record O has is from 11 Jan & certificate states booster due 22 march - adv O to double check did not receive booster last week before rehomed & if did not needs a booster asap Will be an indoor cat only Objective- Clinical exam nsf; no…	2204	1.08	NULL	NULL	NULL	NULL	NULL	NULL	NULL	NULL	NULL	!Miscellaneous Merchandise	1	10866806
6822051	104	RxNSW	Cat	British Blue	Blue	Female	2011-10-14	1	NULL	12112397	2012-01-14 11:48:57	3	0	12110983	2012-01-14 11:48:57	Reason: 2nd Vaccination History: Going well at home. Acquired several weeks ago and settling in ok. Eating and drinking fine. Stools ok. Perky at home. Examination: BAR. Eyes ok. Ears ok. MM:pink and moist. Decidious teth erupting well. NAD on thoracic auscultation. NAD on abdo palpation. Good coat. Assessment: Ok to vaccinate Treatment: F4 vax as inside cat. Plan: Milbemax PO. Next vax in 12 mon…	2260	1.1	38.2	160	5	0	40	0	NULL	1	pink	Promotion 10% Discount	79.8	10836716
7226184	28	RxQLD	Cat	British Short Hair	Blue	Female	2012-11-25	1	NULL	14371289	2013-02-25	3	0	14368888	2013-02-25	Reason: Vaccination Client Present: Chloe Nurse: Hg Wellness Testing: Urine or Faecal (When done/due?) Vaccination Type:F5 today Intestinal worming: today Heartworm Prevention: today Flea Prevention: Tick control: Microchip: Insurance and Healthy Pets Plus: Behaviour concerns: Current Diet: __________________________________________________________________________ History: DOing well. She was rea…	4213	1.1	38.6	162	3	0	NULL	0	NULL	1	pink	Milbemax Cat 2 - 8Kg	1	11020748
7854353	128	RxNSW	Cat	British Short Hair	Blue	Female	2016-01-30	1	NULL	24264431	2016-04-30 09:13:42	3	0	24262961	2016-04-30 09:13:42	Reason: Suture Removal Appointment Notes: Overdue reminders History: Was neutered by breeder. Cat is still very small; must have been very early neutering. BIOP 2-3 weeks. Had fleas when come home; O applied Revolution. Examination: Wound has healed; sutures removed today. Ears dirty. Clean in consult. Not had oral worming but had Revolution. Laboratory: Assessment: Treatment: Plan: Worming every…	2068	1.1	NULL	NULL	NULL	NULL	NULL	NULL	NULL	NULL	NULL	Milbemax Cat 0 - 2Kg (20)	1	17338546
7862552	93	RxVIC	Cat	British Short Hair	Apricot & White	Female	2016-12-27	0	NULL	17895373	2017-04-05 16:53:04	3	0	17894633	2017-04-05 16:53:04	History: Going well no concerns EDDU normal No V+D+ On kitten food Indoor cat Was wormed last week Examination: BAR mm pink moist EENO NAD Normal heart lung sounds Abdo palp NAD Assessment: Ok to vax Treatment: F3 Milbemax Plan: back 4 weeks for final F3 O will get flea tx from next door Recc desexing at 6 months - O may want to breed	3108	1.1	NULL	NULL	NULL	NULL	NULL	NULL	NULL	NULL	NULL	DOC-Examinations	15	12338472
39120CA	110	RxNSW	Cat	British Short Hair	Grey	Female	2010-11-19	1	NULL	731875CA	2011-03-01 17:12:41	3	0	731503CA	2011-03-01 17:12:41	Original Vet : Dr Christie Budd; B.V.Sc. (N5506) Reason: Discharge From Eye R eye chemosis; fluoro neg. Had chloromyectine;. Serous sneeze- noad. -------------------- Fees Charged: -------------------- Eye Fluorescein Stain Qty: 1 Sale Price $12.40 Consultation (3) 3rd Followup 10mins) Qty: 1 Sale Price $31.00	2750	1.1	NULL	NULL	NULL	NULL	NULL	NULL	NULL	NULL	NULL	!Misc Lab	1	13215CA
7858035	131	RxNSW	Cat	British Short Hair	(none)	Male	2016-03-10	1	NULL	24307530	2016-06-11 11:45:35	3	0	24305367	2016-06-11 11:45:35	Appointment Notes: Had some diarrhea past few days and needs vaccination HAD FREE HEALTH CHECK VOUCHER FROM PETBARN. History: New kitten. BIOP for 2 weeks. Had RCP vacc on and and parasite prevention a few days ago but O not sure which product used; Plan to be indoor cat. Last three days has developed watery diarrhoea. Still bright and eating normally. Breeder was feeding a mixture of foods. O is…	2134	1.1	NULL	NULL	NULL	NULL	NULL	NULL	NULL	NULL	NULL	Protexin Prof. 2gm Sachet (50)	2	17340333
7858035	131	RxNSW	Cat	British Short Hair	(none)	Male	2016-03-10	1	NULL	24323835	2016-06-28 18:34:04	3	0	24321383	2016-06-28 18:34:04	O reports that when changed onto dried kitten food diarrhoea returned. Os put back on ID and this resolved. Tried to introduce another brand of dry food and diarrhoea returned again. Yal has been very bright throughout and good appetite. Up to date with worming. PE: Bright in consult. MMs pink moist CRT 1 sec. HR 180 Chest clear. NAD abdominal palpation. Temp 38.7 Advised putting back on ID food …	2134	1.1	NULL	NULL	NULL	NULL	NULL	NULL	NULL	NULL	NULL	E1 Progress/Revisit (10)	1	17340333
8266940	88	RxQLD	Cat	British Short Hair	Blue	Female	2016-01-04	1	NULL	19077185	2016-04-15 15:41:30	3	0	19075687	2016-04-15 15:41:30	Reason: Cat Flu? Appointment Notes: also due for 2nd vacc; please get patient details; petbarn employee History: Amber has been sneezing at home and has had some mild ocular discharge which the O has been cleaning away with saline once a day. She has had no coughing; dyspnoea or nasal discharge. She has been EDDU normally and O has no other concerns. O has had Amber for 3 - 4 weeks and she has be…	NULL	1.11	39	122	NULL	NULL	12	NULL	NULL	<2S	P&M	E0 Staff Consultation	1	NULL
8331766	30	RxQLD	Cat	British Blue	Blue	Male	2017-02-14	0	2017-07-17	19825577	2017-05-17 16:45:23	3	0	19821587	2017-05-17 16:45:23	Reason: Free Pet Barn Check Reason: Client Present: melinda Nurse: tm Healthy Pets Wellness Testing: Done Yes / No Vaccination Type: utd has had 2 Intestinal worming:advocate Heartworm Prevention: ^ Flea Prevention: ^ Tick control: Microchip: Insurance Insurance and Healthy Pets Plus: no for insurance and spoke about hpp Behaviour concerns: no Current Diet: Rcw dry food and pet mince HISTORY: Fre…	4215	1.12	NULL	NULL	NULL	NULL	NULL	NULL	NULL	NULL	NULL	Virbac Tapewormer Tablets (100)	0.25	12764426
7830980	107	RxNSW	Cat	British Short Hair	Grey & White	Female	2015-10-28	1	NULL	24114020	2016-02-08 18:02:35	3	0	24104306	2016-02-08 18:02:35	Appointment Notes:*********** Patient name: Rosie Bosevski Booked Online: 3:48:08 3:48:08 PM Service: Unwell Reason: Diarrhea like poo with a little blood Is this pet a current Healthy Pets Plus member?: No Are you a current Friends For Life member?: Yes Species: Cat History: stool gotten firm 2-3 days after last visit; but sloppy again since 4 days ago; O also noticed sml amount of fresh blood i…	2196	1.13	NULL	NULL	NULL	NULL	NULL	NULL	NULL	NULL	NULL	Flagyl Suspension (100) (Metronidazole)	5	17319625
7129049	222	RxQLD	Cat	British Short Hair	Grey Tabby	Female	2012-02-07	1	NULL	13763152	2012-05-10 15:17:41	3	0	13790734	2012-05-10 15:17:41	F4 - 3rd vacc given; Ist fiv given; Milbemax given. Next fiv in 2 weeks.	4352	1.14	37.7	142	5	0	norm	0	0	1	pink	Pup/Kitten - 12 Mth Subscription UPFRONT	1	10973853
7334740	68	RxVIC	Cat	British Blue	Blue	Male	2012-03-29	1	NULL	14769199	2012-07-06	3	0	14769199	2012-07-06	Original Vet: Dr Daniel van Geuns REASON: Vacc HISTORY: Doing well. On Royal Canin Kitten + Advocate PROGRESS EXAM: T38.4 PROGRESS ASSESSMENT: Healthy for vacc TREATMENT: F3 (1866117A) Showed O how to clip nails; I held and O clipped. Needed to be scruffed as getting upset PLAN: O to desex in next 2 months - Gave estimate. Will be solely indoors -------------------- Fees Charged: ----------------…	5070	1.14	NULL	NULL	NULL	NULL	NULL	NULL	NULL	NULL	NULL	E0 Standard Consultation/Exam	1	11096659
7811303	103	RxNSW	Cat	British Short Hair	Blue	Male	2015-03-15	1	NULL	23881182	2015-06-20 13:07:20	3	0	23876826	2015-06-20 13:07:20	Reason: Booster Vax + Health Check History: Adopted last week; doing well at home; had F3 vaccine 4 weeks ago Examination: All systems are WNL Teething Slight clear discharge from nose Laboratory: none Assessment: Runny nose - rule out UTI vs herpesviral outbreak Treatment: Plan: 1. Hold off on his vaccination since he has signs of a URI - postpone vaccine for 1-2 weeks until sneezing resolved 2.…	2031	1.14	38.9	200	2021-09-05	0	24	NULL	NULL	1 sec	pink	E0 Standard Consultation	1	6503467
7868303	61	RxVIC	Cat	British Short Hair	Blue	Male	2017-02-14	1	NULL	17960260	2017-06-05 17:42:50	3	0	17959159	2017-06-05 17:42:50	History: O reports they've had Kevin for 2 months now; and recently noticed he has been very uncomfortable with his ears and have been scratching and shaking his head. There has been liquid discharge from his right ear. Kevin has also had some discharge from his eyes since O obtained him which seems to be resolving. Examination: BAR; crusty dark aural discharge in both ears; much worse in the R e…	3136	1.14	37.3	NULL	NULL	NULL	NULL	mild	NULL	NULL	NULL	Cytology (Ear)	1	11070330
7709365	48	RxVIC	Cat	British Short Hair	Blue	Female	2015-10-06	1	NULL	16999362	2016-01-15	3	0	16997199	2016-01-15	Appointment Notes: Overdue reminders History: Examination: Dude bar Chest Strong pulses Laboratory: Assessment: Treatment: Plan: --- 16/01/2016 09:56:11 AM MA5: Recall - Vaccination - Resolved -	3030	1.15	NULL	NULL	NULL	NULL	NULL	NULL	NULL	NULL	NULL	Reminder FIV 12mth	1	6547543
7826960	115	RxNSW	Cat	British Short Hair	Blue	Female	2015-10-06	0	NULL	24082303	2016-01-09 12:12:38	3	0	24073315	2016-01-09 12:12:38	Reason: Blood In Faeces History: 10 days ago O noticed one off blood in F. Last night O noticed a lot more blood in F again. This happened this morning; too. O showed the photos- fresh blood mixed through soft F. When this happens F is softer than normal. Adopted from a breeder. Appeared healthy when adopted; and still acts completely normal. O giving taurine; and enzyme (probiotic + some vitamin…	2141	1.16	38.2	200	2021-09-05	0	NULL	NULL	NULL	<1	pink	Vetnostics Faecal PCR - VFV	1	17317580
8031546	59	RxQLD	Cat	British Short Hair	Blue	Female	2014-09-11	1	NULL	17518684	2014-12-12 12:15:33	3	0	17514450	2014-12-12 12:15:33	Reason: Vaccination Appointment Notes: Overdue reminders History: Bright and alert; no abnormalities known Examine: No significant findings! Full physical examination reveals clinically healthy animal. Subjective: Discussed diet; heartworm; worms; fleas; teeth and tropical pet problems. Treatment: F3 Vaccination FIV vacc = declined or unnecessary as cat = 100% house cat. cat.	4815	1.16	37.8	NULL	NULL	NULL	NULL	NULL	NULL	<2	p	Discount Scheme	1	10881223
6828213	37	RxQLD	Cat	British Blue	(none)	Male	2011-11-22	1	NULL	12179590	2012-02-23 10:25:38	3	0	12177698	2012-02-23 10:25:38	Reason: Castrate Appointment Notes: Overdue reminders History: Presented for desexing Examination: TPR wnl OMM pink; CRT<2sec; moist abdo palpation nsf Laboratory: PreGA Bloods: declined Anaesthesia: Premed: 0.05ml methone; 0.1ml pamlin Induction: Alfaxan IV Maintaince: Alfaxan IV IV Fluids: declined Surgery: * Routine castration Scrotal incision; testes exteriorsed; tunica removed; lig bv to cor…	4304	1.16	NULL	NULL	NULL	NULL	NULL	NULL	NULL	NULL	NULL	Discount	1	5355175
8271436	30	RxQLD	Cat	British Short Hair	Blue	Male	2016-02-01	1	NULL	19132544	2016-05-16 14:32:35	3	0	19130717	2016-05-16 14:32:35	Reason: Vaccination Reason: Client Present: Nurse: TP Healthy Pets Wellness Testing: Done Yes / No Vaccination Type: 3rd F3 Vaccination today Intestinal worming: Milbemax Heartworm Prevention:^^ Flea Prevention: none at the moment Tick control: no Microchip: yes Insurance and Healthy Pets Plus: no Behaviour concerns: no Current Diet: Royal Canin Kitten wet and dry HISTORY: Small amount of dischar…	4215	1.17	NULL	NULL	NULL	NULL	NULL	NULL	NULL	NULL	NULL	F3 Vaccination	1	5016591
7787217	109	RxNSW	Cat	British Short Hair	Blue	Male	2014-09-26	1	NULL	23622531	2014-12-31 11:18:40	3	0	23621897	2014-12-31 11:18:40	Reason: 2nd Vaccination Appointment Notes: 2nd vacc; aa 3.5 in carrier History: only just 13 weeks old; vaccinated and microchipped already. Will not eat any dry food only wet food. Examination: Teeth good; no abnormalities on abdominal palpation Heart and lungs normal Colour pink Laboratory: Assessment: offered HPP Treatment: vaccination booster F3 Decided against leucogen or FIV vaccinations as…	2320	1.18	NULL	NULL	NULL	NULL	NULL	NULL	NULL	NULL	NULL	Reminder Vax 4w	1	17298209
6414053	4	RxVIC	Cat	British Blue	Blue	Female	2010-10-11	1	NULL	9506070	2011-01-28 18:31:52	3	0	9505464	2011-01-28 18:31:52	Reason: Kitten Vacc Appointment Notes: cm History: Been very well. V playful Is toileting in tray most of the time. Examination: BAR. CE NSF. Temp 38.2 Assessment: Ok for vac. Treatment: F3; On advocate at home Plan: Desexing 6 months. Talked about FIV vacc; O to consider it before roxy starts going outside.	3147	1.2	NULL	NULL	NULL	NULL	NULL	NULL	NULL	NULL	NULL	Recall Reminder - Vaccination	1	720962
6734079	54	RxVIC	Cat	British Short Hair	Blue	Female	2009-02-08	1	NULL	11595177	2009-05-27 17:56:08	3	0	11677769	2009-05-27 17:56:08	Reason: An Health Check & Vacc./ v light small cat thgough eats well and drinks cat milk and goes to toilet normally w firm faeces etc. Has grown a lot even though so little here. Teeth small and relatively immature so unsure is actually as oild as claimed? ---27/05/2009 ---27/05/2009 18:11:42 CFB: Healthcare Flea - Waived - Client - Choose not to treat ---Fees Charged----------------------------…	3134	1.2	38.3	NULL	NULL	NULL	NULL	NULL	NULL	NULL	NULL	E0 Standard Consultation/Exam	1	10754900
6873138	108	RxNSW	Cat	British Short Hair	White/grey	Female	2010-10-09	0	NULL	12499713	2011-01-11	3	0	12499713	2011-01-11		2203	1.2	NULL	NULL	NULL	NULL	NULL	NULL	NULL	NULL	NULL	F3 Vaccination	1	10866672
7118111	221	RxQLD	Cat	British Short Hair	Blue	Female	2009-10-06	1	NULL	13698188	2010-01-08 10:28:01	3	0	13727062	2010-01-08 10:28:01	Original Vet : Dr Daniel van Geuns Reason: Vaccination N Microchip Consult Nurse:danielle History: Went on flaggil for 7 days - wayne is a doctor so prescibed some. Stools have been normal up until few days ago when they are firm but have some blood on them. Worming due. Had fevac 4 at tvh as kitten. Examine: Lymphatics:normal Skin:normal Eyes:normal Ears:normal Dental/Oropharynx:normal Respirato…	4350	1.2	38.1	NULL	NULL	NULL	NULL	NULL	NULL	NULL	NULL	Fel-O-Vax 4 Vaccine (25)	1	10955943
7544262	12	RxQLD	Cat	British Short Hair	Gray	Female	2013-02-16	1	2014-08-21	15076020	2013-05-21 16:34:49	3	0	15075884	2013-05-21 16:34:49	Reason: Vaccination History: first F3 vac; wormed; 100% indoors; chipped Examination: in good health; mouth NAD; chest NAD; all else fine; diet discussed; HPP discussed Laboratory: Assessment: Treatment: F3 feligen RCP scruff; advocate Plan: last F3 vac 4 weeks; already desexed by breeder --- 03/06/2013 13:59:26 PM MK4: Recall - Vaccination - Resolved -	4818	1.2	38.7	NULL	5	0	NULL	NULL	NULL	NULL	pink	F3 Vaccination	1	348450
7618580	37	RxQLD	Cat	British Short Hair	Blue	Female	2013-12-18	0	NULL	15787731	2014-03-19 16:14:30	3	0	15810418	2014-03-19 16:14:30	Reason: F3 And Chip Breeder Appointment Notes: O THINKS MIGHT HAVE CHIP ALREADY History: Well at home; no concerns EDDU normal; no vomiting or diarrhoea Examination: BAR; HR - 140; RR - NAD; T - 39.1; mm - pink ;moist; CRT - <2s EENT - NAD Cardioresp - NAD; no murmurs or arrythmias auscultated Abdo - soft and comfortable; no pain on palpation MS/Integ - NAD Laboratory: Assessment: Fit for vax Tre…	4304	1.2	NULL	NULL	NULL	NULL	NULL	NULL	NULL	NULL	NULL	F3 Vaccination	1	5355175
7737887	83	RxVIC	Cat	British Short Hair	Blue Tortie	Female	2015-12-02	1	NULL	17053046	2016-03-08 16:02:52	3	0	17050573	2016-03-08 16:02:52	Reason: Diarrhoea New Kitten Appointment Notes: Special payment terms exist History: well otherwise. Pasty Examination: Laboratory: Assessment: Treatment: Plan:	3431	1.2	NULL	NULL	NULL	NULL	NULL	NULL	NULL	NULL	NULL	Clavulox Drops 15Ml (Clavulonic Acid)	1	11223673
7745155	69	RxVIC	Cat	British Short Hair	Black White	Female	2016-03-06	1	2017-11-23	17168887	2016-07-05 15:14:19	3	0	17165821	2016-07-05 15:14:19	Reason: Vaccination History: EDUD normal; was flat and sneezed after last vaccination; but kept eating and recovered after a few days. Indoor only Examination: BAR heart and lung ausc NAD; HR 180; MM pink CRT <2s; abdo palp NAD; LNN WNL eyes and ears clear; skin/hair NAD. T 38.3 Assessment: fit to vaccinate Treatment: F3 Plan: booster in 12mo	5253	1.2	38.3	NULL	NULL	NULL	NULL	NULL	NULL	NULL	NULL	Reminder Vax 12mth	1	1110071
7925458	103	RxNSW	Cat	British Short Hair	Grey & White	Female	2017-01-27	0	NULL	24946645	2017-05-25 15:33:34	3	0	24937808	2017-05-25 15:33:34	Reason: Vaccination HISTORY: Overdue for 2nd vacc by 1m O report tapeworm burden;noticed segements on their pillow Applied revolution yesterday On kitten dry food EXAMINE; 1.2kg BAR Vitals WNL PLan; F4 vacc sc; next due 12m Tapeworm tab given; monitor stools Book in for desexing	2035	1.2	NULL	NULL	NULL	NULL	NULL	NULL	NULL	NULL	NULL	Vacc 1yr Chlamydia	1	17376302
8037842	80	RxQLD	Cat	British Short Hair	Lilac	Female	2014-09-29	0	NULL	17545495	2014-12-30 07:47:44	3	0	17541068	2014-12-30 07:47:44	Reason: 2nd kitten vacc. History: EDDU normal has been on kitten milk and royal canin kitten food. Wormed last month with advocate. Has started sneezing at home. Examination: BAR Chest ausc nad No ocular or nasal discharge; no oral ulceration; No hernia. Assessment: Possible cat flu signs at home. O to monitor at home and R/V if any nasal/ocular discharge. Plan: Vaccinated. Advised to just feed k…	4020	1.2	NULL	NULL	NULL	NULL	NULL	NULL	NULL	NULL	NULL	F3 Vaccination	1	12588979
8365047	154	RxQLD	Cat	British Short Hair	Grey Tabby	Female	2017-09-04	1	NULL	20240948	2017-12-19	3	0	20235315	2017-12-19	History: Due for final kitten vacciantions. UTD with advocate. Planning to transition to raw diet. No specific concerns by O/ Examination: T 38.6; P 120; R 32 BCS 5/9; dS 0 EENT - clean teeth; eyes and ears clear. PLNS - all wnl CV/RESP - nma; nsr; ssfp; mmpk and moist; crt <2. Normal pulm soundsa nd resp effort Inte g- nad ABDO - nad MSKS - nad Laboratory: None Assessment: Fit for vac Treatment:…	4011	1.2	NULL	NULL	NULL	NULL	NULL	NULL	NULL	NULL	NULL	VAR-Examinations	9	12782903
5695908	17	RxQLD	Cat	British Short Hair	Red & White	Male	2009-02-28	1	NULL	6563191	2009-06-05 10:02:43	3	0	6562972	2009-06-05 10:02:43	Reason: 2nd Vaccination Appointment Notes: new client History: Ex breeder recently; has had 1 st vacc and is wormed Examination: Good; nad Laboratory: Assessment: Good; discussed FIV; will consider when desexed and chipped in 2 months; but will be an indoor cat Treatment: F3 given Plan: Castrate and chip in 2 months	4122	1.2	38.4	120	4	0	NULL	0	NULL	1	pink	Recall Reminder - Vaccination	1	5209847
7392909	69	RxVIC	Cat	British Blue	Blue	Male	2010-03-15	1	NULL	15047424	2010-06-15 14:39:26	3	0	15047386	2010-06-15 14:39:26	Original Vet : Melissa Ford Reason: Vaccination Checkover fine. Has a messy bottom which smells like anal glands. O to bathe regularly. 2nd F3 vaccination given today. 3rd F3 in 4 weeks. Sent home with kitten pack. -------------------- Fees Charged: -------------------- Vaccine F3 Qty: 1 Sale Price $55.00 Discount Qty: 1 Sale Price $-10.00	5256	1.2	NULL	NULL	NULL	NULL	NULL	NULL	NULL	NULL	NULL	F3 Vaccination	1	1116796
7782450	61	RxVIC	Cat	British Short Hair	Black Smoke	Male	2016-08-21	1	NULL	17527768	2016-11-21 17:00:45	3	0	17526919	2016-11-21 17:00:45	Appointment Notes:*********** Patient name: Jinx Booked Online: 20/11/2016 PM PM Service: Unwell Contact Number: PHONE*********** Reason: Sick Is this pet a current Healthy Pets Plus member?: Yes Are you a current Friends For Life member?: Yes Species: Cat Reason: History: O's are worried there is an underlying issue with Jinx- do not feel that he is growing well compared to their other kitten; w…	3138	1.2	NULL	NULL	NULL	NULL	NULL	NULL	NULL	NULL	NULL	E0 Standard Consultation/Exam	1	12305265
7699161	68	RxVIC	Cat	British Short Hair	White	Male	2015-04-02	1	NULL	16658344	2015-07-24 18:57:52	3	0	16657388	2015-07-24 18:57:52	Reason: Suture Removal And Recheck Re AEC Visit Appointment Notes: been on an antibiotic course from AEC Doing well in self Owner has been feeding whiskas and raw chicken.... D++ is waxing and waning Intestinal loops still feel thickened Teeth are yellow - enamel issues?Stain from prior abs - apparently breeder was dodgy so might have given doxy at a young age Adv premiunm dry and transition over…	5074	1.22	38.4	148	NULL	NULL	NULL	NULL	NULL	NULL	pink	RCW Cat Sensitivity 100g (12)	3	12274233
7610114	31	RxQLD	Cat	British Blue	Blue	Female	2013-10-24	1	NULL	15674023	2014-02-03 12:01:46	3	0	15671347	2014-02-03 12:01:46	Reason: Diarrhoea For 1 Week History: Hada few diet chages- fish and cheese BEEN gfeting worse. 7 days. Unformed stools. Jelly after pooing. No evidence blood Lite brown grey DIET: Fish; cheese; canned adult cat food; adult bikkies (friskies); Mainly hills sacience diet ktten Mainly last fews. 3 days strict hills Takes awhile to poo. Evenb when passing noral pos took her a bit longer No V_ Sneeze…	4127	1.23	37.5	110	5	0	15	NULL	NULL	1s	pin	Hills Cat I/D 156g (24)	6	11251898
8355394	86	RxQLD	Cat	British Short Hair	Blue	Female	2017-06-27	1	NULL	20100813	2017-10-09 16:20:59	3	0	20095701	2017-10-09 16:20:59	Reason: Vaccination History: had for one week. Had one wee on doona in beginning when playing but fine now. Eyes crusty but not squinting. No sneezing. Two drops fresh blood this morning; slighty runny poo. No vomiting. Faeces since then normal. RC kitten. Indoor only. She is scratching. Appetite normal Examination: BAR; mm pink & moist; CRT <2sec; mod crusts at medial canthus; eyes not inflamed;…	4005	1.23	NULL	NULL	NULL	NULL	NULL	NULL	NULL	NULL	NULL	Fel-O-Vax 3 Vaccine (25)	1	12777596
7712413	85	RxVIC	Cat	British Short Hair	Blue	Female	2015-10-11	0	NULL	17018796	2016-02-03 17:56:03	3	0	17016492	2016-02-03 17:56:03	Reason: F3 Vaccination History: Examination: NAD Laboratory: Assessment: Discussed desexing v breeding Treatment: Dosed owner supplied revolutions and worm paste Plan:	3182	1.25	38.9	184	2021-05-03	0	NULL	NULL	NULL	n	n	Recall Reminder - Vaccination	1	12280127
7808013	125	RxNSW	Cat	British Short Hair	Blue	Female	2012-11-27	1	NULL	23768543	2013-03-09 10:06:28	3	0	23768476	2013-03-09 10:06:28	Original Vet : Dr Johanna Todd BVSc N8986 Reason: Petcheck and F3 vaccination History: BAR EDDU. No V+/D+; coughing; sneezing; scratching. Worming: last week Flea control: last week Examine: ABDO palp - nad Chest ausc - nad Pulses quality and presence- nad LNs NAD Eyes - nad Ears - nad Skin/Coat - nad Musculoskeletal - nad Mentally - bright and as expected Teeth - wnl Assessment: Clinically healt…	2444	1.25	NULL	NULL	NULL	NULL	NULL	NULL	NULL	NULL	NULL	Companion F3 Vaccine (10)	1	17309602
7858823	162	RxVIC	Cat	British Short Hair	Grey	Male	2016-11-20	1	NULL	17849505	2017-02-23 10:52:52	3	0	17849031	2017-02-23 10:52:52	Reason: 2nd Kitten Vacc Reason: History: been well; EDUF normal; indoor only cat. Has had 1st F5 vacc at 8 weeks of age. Currently on RC dry. On monthly parasite prevention Examination: B&a; mm pink ;crt <2sec BCS 3/5 HR 200bpm; nsf chest auscultation Nsf abdom palpation MSK wnl Laboratory: Assessment: Treatment: f5 vacc. Plan:	6025	1.25	NULL	NULL	NULL	NULL	NULL	NULL	NULL	NULL	NULL	Reminder Vax 12mth	1	12336550
8309096	86	RxQLD	Cat	British Short Hair	Gray	Male	2016-10-05	1	NULL	19627525	2017-01-31 11:48:28	3	0	19623318	2017-01-31 11:48:28	Reason: Vaccination History: O reports Ani's ears are improving - fur is starting to grow back and ears appear cleaner when cleaning them. Still pruritic around ears though. EDDU normally now; gaining weight very well! Examination: - BAR in consult - EENT = both ear canals much healthier; still mild wax present though - Chest ausc unremarkable - Abdominal palp = comfortable; NAD - MSK exam fine -…	4006	1.25	NULL	NULL	NULL	NULL	NULL	NULL	NULL	NULL	NULL	F3 Vaccination (Healthy Pets)	1	12751967
8321427	19	RxQLD	Cat	British Short Hair	Blue	Male	2016-12-24	1	NULL	19771401	2017-04-18 16:08:16	3	0	19767608	2017-04-18 16:08:16	Reason: Final Kitten Vacc GHE Appointment Notes: usually a JL client - happy to see you Chris JH History: No COC EDDU nroamlyl NOVD Examination: Px NAd all paramters WNl Laboratory: Assessment: Healthy Treatment: F3 SC Milbemax PO Plan: Desexing at 5-6 months	4074	1.25	NULL	NULL	NULL	NULL	NULL	NULL	NULL	NULL	NULL	RES-Exam Room	15	11016793
7137570	103	RxNSW	Cat	British Short Hair	Blue	Female	2012-03-28	1	NULL	13857460	2012-06-29 14:35:47	3	0	13884410	2012-06-29 14:35:47	Reason: Sore Paw Appointment Notes: couch dropped on paw History: from left foot injured by couch. About an hourse ago. Examination: sore and painful lfl foot. - no wt bearing. Laboratory: Assessment: admit to sedate and x ray Examination: ..01 ketamine and .05acp - x ray vd and lat foot - no fractues. Is wt bearing with methoand and no palpable fractures. Treatment: clip up; bathe the wound over…	2034	1.26	NULL	NULL	NULL	NULL	NULL	NULL	NULL	NULL	NULL	Metacam (Meloxicam) Injection 5mg/ml (20)	0.08	10977911
7912190	109	RxNSW	Cat	British Blue	Blue	Female	2016-10-06	0	NULL	24798359	2017-01-07 09:44:49	3	0	24792050	2017-01-07 09:44:49	Reason: Check Eye And Health Check Appointment Notes: nj... close to 3rd vaC; CAN WE VACC? Jun this is the man with the kitten with the history he sent us for you to look at regarding vacc where kitten had a reaction to and he was unsure about buying it unless it was healthy. History: Has been with owners since Christmas EDDU normal; no V+/D+/S/C Had a seizure like event a few days after second v…	2323	1.26	NULL	NULL	NULL	NULL	NULL	NULL	NULL	NULL	NULL	Recall Reminder - Vaccination	1	17370008
7925864	115	RxNSW	Cat	British Short Hair	Grey	Female	2017-04-04	0	NULL	25002183	2017-07-17 18:05:11	3	0	24992373	2017-07-17 18:05:11	Reason: Unwell History: Indoor kitten. Had a kitten vax at 8 wks old. She lives with 2x adult cats and 2x kittens. Presenting signs: 1. One week history of ocular discharge 2. One week history of sneezing and nasal discharge Owner reported that she seemed bright otherwise. Her appetite has remained good. She had diarrhoea for 2-3 days; which has now stopped. No vomiting Diet: R/C mother and baby.…	2135	1.26	37.9	purring	2021-09-05	0	30	1	NULL	NULL	NULL	Famciclovir Tabs 125mg (40)	3	17376504
7335089	68	RxVIC	Cat	British Short Hair	Sliver Tabby	Male	2012-07-22	1	NULL	14770308	2012-11-03	3	0	14770308	2012-11-03		5097	1.28	NULL	NULL	NULL	NULL	NULL	NULL	NULL	NULL	NULL	!Miscellaneous Preventatives	1	11096831
7911278	108	RxNSW	Cat	British Short Hair	Chocolate	Male	2016-10-11	1	NULL	24806671	2017-01-14 10:48:11	3	0	24800169	2017-01-14 10:48:11	Appointment Notes:*********** Patient name: Montgomery Booked Online: 30/12/2016 11:38:24 PM Service: Ear; Eye or Skin Contact Number: PHONE*********** Reason: Sneezing; discharge from left eye Is this pet a current Healthy Pets Plus member?: No Are you a current Friends For Life member?: No Species: Cat History: Made booking for sneezing/ discharge L eye; but has since cleared up - no issues las…	2048	1.28	NULL	NULL	NULL	NULL	NULL	NULL	NULL	NULL	NULL	Recall Reminder - Vaccination	1	17369542
5977186	34	RxQLD	Cat	British Short Hair	Blue & White	Female	2008-12-17	1	NULL	7659059	2009-03-30 09:51:56	3	0	7714014	2009-03-30 09:51:56	Consulting Vet: System Controller Discussed f3 vs f5 as other cat has f5. Will need leuk booster in 3-4w Fresh blood at end of stool;on advocate -adv tapeworm deworming. Spay at 5 m ---Fees Charged------------------------------------------------------------ 1 x Droncit Tapewormer 10kg $3.85 1 x Milbemax Cat 0.5-2kg $6.20 1 x Vacc - F5 $78.70 $78.70	4212	1.3	NULL	NULL	NULL	NULL	NULL	NULL	NULL	NULL	NULL	Adjustment	1	5387293
7280832	108	RxNSW	Cat	British Blue	Blue	Female	2012-09-15	1	NULL	14549671	2012-12-21 15:19:08	3	0	14549585	2012-12-21 15:19:08	Reason: Booster Vax Appointment Notes: O's friend is bringing the cats in History: still sneezing a little. Eye is better ; still weep a bit. Carer noticed a new skin lesion on left foreleg. Not prurituc. Bright otherwise. Examination: Right eye- no more chemosis; only mild weepy. No oral lesion. No nasal discharge. Vitals- NAD. Mm/crt normal. Bcs/ hydration status good Left carpus lateral palmar…	NULL	1.3	39	145	2021-09-05	NULL	36	NULL	NULL	2s	pink	Fungassay	1	NULL
7497273	113	RxNSW	Cat	British Short Hair	Blue	Female	2012-04-06	1	2013-03-17	20684637	2012-07-27	3	0	20684617	2012-07-27	Original Vet : Dr Gillian N Fagan BVSc (Merit) N9678 BComm Reason: Vaccination Appointment Notes: EG Reason: Annual Health check and Vaccination. History: Diet:dry and kitten wet at night; stable appetite; d+ at first but stabilised. O concerns: bit rounded belly; headshaking with previous dx of ear mites Flea treatment: on revolution monthly Worm Treatment: on revolution Not sure if they want he…	2074	1.3	NULL	NULL	NULL	NULL	NULL	NULL	NULL	NULL	NULL	!Miscellaneous Preventatives	1	11217125
7653295	85	RxVIC	Cat	British Blue	Blue	Female	2014-09-29	0	NULL	16360348	2015-01-20 10:12:51	3	0	16359399	2015-01-20 10:12:51	Reason: Vaccination Appointment Notes: Overdue reminders History: Examination: F3; STILL CONJ AND DISCH R EYE; CHAT RE CARRIER AND RECURRENCE SO HIT HARD NOW..... Laboratory: Assessment: Treatment: Plan:	3006	1.3	NULL	180	3	0	NULL	NULL	NULL	N	N	Chlorasone Eye Ointment 4Gm	1	12253905
7854228	52	RxVIC	Cat	British Short Hair	Blue & Cream	Female	2016-10-09	0	NULL	17803821	2017-01-13	3	0	17803612	2017-01-13	Reason: 12wk Vacc Mb 11/1 Client was waiting 30 mins Have owned Molly for a few weeks; settling in well. Is daughter's cat and she will be used for breeding so not going to spey. Will be an indoor-only cat so declined FIV Examination: BAR. Mm pink; crt1s. HR 180. NAD abdo palp. Crusting below both eyes. No scleral injection or signs of irriation in either eye Assessment: Fit to vacc Suspect occul…	3355	1.3	NULL	NULL	NULL	NULL	NULL	NULL	NULL	NULL	NULL	Reminder Vax 4w	1	12257531
7916954	112	RxNSW	Cat	British Short Hair	Blue	Female	2016-11-22	1	NULL	24848509	2017-02-22 10:10:17	3	0	24841344	2017-02-22 10:10:17	Reason: Stood On Appointment Notes: Special payment terms exist History: Ray has had for 4 weeks; this morning trodden on; ran and hidden under bedside table. Vaccination status at this unknown as paperwork has not arrived. Urinated and defaecated normally Examination: Head; eyes; ears and oral cavity normal Thoracic auscultation normal - no arrhythmias or crackles Abdominal palpation - NAD Muscu…	2355	1.3	NULL	156	4	0	44	0	NULL	1 sec	pink	E0 Standard Consultation	1	11080088
5025408	2	RxQLD	Cat	British Short Hair	Blue	Male	2008-08-01	0	2008-11-22	5309913	2008-11-11 18:24:58	3	0	5309884	2008-11-11 18:24:58	Reason: Admitted for surgical enema as hasn't passed faeces overnight. Examination: BAR. Very constipated. All LNs still enlarged. Was trying to pass faeces; one small nugget passed Treatment: methone inj (0.05mls sc). Microlax enema given - passed few more nuggets f+. Plan: home tonight - advised o to monitor defecation. Still sml number of f+ nuggets palpable.	4221	1.3	NULL	NULL	NULL	NULL	NULL	NULL	NULL	NULL	NULL	H1 Hospital Day Care No Tx	1	98233
6416361	9	RxQLD	Cat	British Blue	Blue	Male	2010-10-13	0	NULL	9483308	2011-01-13 14:07:37	3	0	9482900	2011-01-13 14:07:37	Reason: Lethargic; Unwell Appointment Notes: 12 wk kitten; usually a guts; completely off his food; very tired; not playing at all; History: apparently OK last night. Not interested in food to day. Examination: very quiet. T40.8. Imflammed at back of throat; no sneezing; coughing. HR 180bpm; relaxed; empty abdo. Assessment: ?Viral. Treatment: clav inj; amoxyclav 25mg bid Dex inj. Plan:	4047	1.3	40.8	180	NULL	NULL	NULL	NULL	NULL	NULL	NULL	Amoxyclav (Amoxicillin ) 50Mg Tabs (250)	6	7618049
6574325	106	RxNSW	Cat	British Short Hair	Lilac	Male	2011-01-12	1	NULL	10876945	2011-04-12 08:19:28	3	0	10876558	2011-04-12 08:19:28	History: dropped this morning on tiles about 1 metre Examination: right hind leg - lameness -poss stifle injury GP? Admit for Xray Laboratory: Assessment: attempted to Xray without sedation but got too cranky. 0.15ml domitor and Xray -proximal radial greenstick fracture; hardly any displacement and should just heal with rest. Treatment: meloxicam 1 drop daily. Rest for 4 weeks. Plan:	2289	1.3	NULL	NULL	NULL	NULL	NULL	NULL	NULL	NULL	NULL	E1A Progress Short (5)	1	7631447
7208386	4	RxVIC	Cat	British Blue	Blue	Male	2012-07-13	0	NULL	14185516	2012-10-15 17:22:31	3	0	14184492	2012-10-15 17:22:31	F3 History: From different breeder to Mim. Timid. Skinny. Has runny motions and trouble gaining weight and some mucous/blood seen. O wormed last week - may have seen a worm Examination: TPR nrml Skinny Not microchipped Ears OK Laboratory: Assessment: Treatment: Wormed. Onto rev/Advocate Boost in a month. Desex 2mo Plan: If Dx not resolved by end of week - o to bring sample for coccidia/giardia r/…	3148	1.3	NULL	NULL	NULL	NULL	NULL	NULL	NULL	NULL	NULL	Discount	1	720196
7694978	85	RxVIC	Cat	British Short Hair	Blue	Male	2015-02-28	1	NULL	16610562	2015-06-03 09:32:26	3	0	16609972	2015-06-03 09:32:26	Reason: Vaccination 12 Wk (not given) History: had flu 2 wks ago; Rx 1 wk and improved now sneezing again; r eye purulent discharge; Examination: chat and rec no vacc today; disc poss longterm relapses/recurrences unless we can properly solve flu now; chest clear; kitten is B and A; chat re non fan heaters to keep him warm; apartment cat; cant take temp.....Seriously firm personality; gave 1st do…	3006	1.3	NULL	180	3	0	NULL	NULL	NULL	n	n	Vibravet-100 Paste 2.5Gm (20) (doxycycline )	1	12272233
7741048	54	RxVIC	Cat	British Short Hair	Blue	Male	2016-02-02	0	NULL	17115346	2016-05-11	3	0	17112566	2016-05-11	Reason: Recheck Ringworm; Discuss Meds History: Recheck ringworm; also shaking head a lot. On Advocate (1 dose given); no v/d; EDUD wnl; has gained 300g. Bathing in malaseb BIW for 4 weeks now.. Examination: Still has crusts/flakes on head; neck and 2x balding patches on ventral abdomen. Ears - dry brittle brown wax both canals and very pruritic; no obvious mites but highly suspicious despite adv…	3134	1.3	NULL	NULL	NULL	NULL	NULL	NULL	NULL	NULL	NULL	E1A Progress Short	1	12284662
7782450	61	RxVIC	Cat	British Short Hair	Black Smoke	Male	2016-08-21	1	NULL	17583847	2016-11-24	3	0	17583842	2016-11-24	Appointment Notes: Overdue reminders Reason: History: going ok. Gaining weight. Eating well. Examination: still ringworm +ve but areas of fluorescence a little smaller today Laboratory: Assessment: Treatment: vacc F3 Owners have worming at home Plan: Check again in 2 weeks	3138	1.3	NULL	NULL	NULL	NULL	NULL	NULL	NULL	NULL	NULL	F3 Vaccination HPP	1	12305265
7802376	61	RxVIC	Cat	British Short Hair	Blue	Male	2016-09-07	1	NULL	17604878	2016-12-13 20:00:22	3	0	17604759	2016-12-13 20:00:22	Reason: Vaccination History: Very scared kitty; slowly adjusting to it's new home. O's acquired him about 10ds ago. O's not sure when he was last wormed. Examination: NAD. Scared but not aggressive. Treatment: F3 given SQ. Plan: O's have a topical medication to start him for flea and worm control but aren't sure what the name is. O's will contact breeder to find out when last wormed. Adv needs to…	3153	1.3	39.3	NULL	NULL	NULL	NULL	NULL	NULL	NULL	NULL	Recall Reminder - Vaccination	1	12318416
7920497	121	RxNSW	Cat	British Short Hair	Blue	Male	2016-12-12	1	NULL	24888433	2017-03-30	3	0	24880580	2017-03-30	Reason: Vaccination Subjective: BARDUDE Objective: heart and lungs OK- NAD Treatment: temporary F3 vaccination Plan: booster vaccinations in 4 weeks - Minor bilateral ocular discharge; serous to mucopurulent No szeezing noted Plan: moniter eyes at next vacc and bath in saline	2500	1.3	NULL	NULL	NULL	NULL	NULL	NULL	NULL	NULL	NULL	DOC-Examinations	16.35	12604461
7960823	28	RxQLD	Cat	British Short Hair	Blue	Male	2014-03-17	1	NULL	16800350	2014-06-19	3	0	16800146	2014-06-19	Reason: Sneezing Mucousy Discharge Appointment Notes: Special payment terms exist Reason: Client Present: karen Nurse: Sarah Wellness Testing: Urine or Faecal ( When Last Done ) Vaccination Type: current Intestinel worming: milbemax Heartworm Prevention: Flea Prevention: Tick control: Microchip: Insurance and Healthy Pets Plus: Behaviour concerns: Current Diet: Advance wet History: Conjunctivitis…	4213	1.3	NULL	NULL	NULL	NULL	NULL	NULL	NULL	NULL	NULL	Convenia (Cefovecin ) Inj (10)	0.13	5393102
8192438	51	RxQLD	Cat	British Short Hair	Blue	Male	2015-03-01	0	NULL	18482226	2015-06-26	3	0	18481780	2015-06-26	Reason: 3rd Vacc History: New kitten from breeder - have had 2 weeks. Settled in well - was cryptorchid and was a little bit behind in weight after two procedures. Is only eating wet food as owner had not got him onto dry food - trying with RCW at the moment. Is bright and active. Appetite good for wet food. No Vx/Dx or PU/PD. No cough/sneeze or ocular/nasal discharge. No lameness. No problems wi…	4069	1.3	NULL	NULL	NULL	NULL	NULL	NULL	NULL	NULL	NULL	Milbemax Cat 0 - 2Kg (20)	1	12693456
35942CA	110	RxNSW	Cat	British Short Hair	Blue	Female	2010-02-13	1	NULL	699639CA	2010-05-15 09:42:54	3	0	699271CA	2010-05-15 09:42:54	Original Vet : Dr Michelle Okorn B.Sc (Hons); B.V.Sc (Hons) N8446 Reason: Vaccination Appointment Notes: pls scan. New kitten :). also have a new puppy at home History: Owned for 2 weeks; from breeders in marshall park Settled in well; will be indoor cat only One puppy at home EDDU: all ok no v/d/c/sc Diet: wet + dry kitten + sometimes steels the puppy dry food Parasite control: will use revoluti…	2747	1.31	NULL	NULL	NULL	NULL	NULL	NULL	NULL	NULL	NULL	!Miscellaneous Preventatives	1	11679CA
7906672	244	RxNSW	Cat	British Short Hair	Black	Male	2014-01-07	1	NULL	24731388	2014-04-07 16:43:04	3	0	24725969	2014-04-07 16:43:04	Original Vet : Dilly Abeyawardane Reason: Vaccination DM*JB History: Going very well at home EDUD normal On fortnightly worming Very active; no problems with the vision Very affectionate Examination: BARH MM pink/CRT immediate Chest/abdo NAD No umbilical hernia MSK exam NAD Skin NAD	2607	1.31	NULL	NULL	NULL	NULL	NULL	NULL	NULL	NULL	NULL	E0 Wellness Health Exam (Health)	1	17367238
7438075	6	RxVIC	Cat	British Blue	Blue	Female	2013-10-24	0	2014-04-15	15424949	2014-01-24 11:53:38	3	0	15424696	2014-01-24 11:53:38	Reason: Toxin Ingestion? History: Admitted to AEC this morning. Was very quiet and curled in a ball under the bed at 6.30am. Was normal at 2am this morning. Was at a holiday house; not sure if any toxins present. Ate a dead cockroach recently. At AEC presented with tachycardia; tachypnoea; head bobby; mild generalised tremors; squinting both eyes. Ear mites; mild occular discharge. Started on LRS…	3178	1.34	36.6	140	2.75	0	norm	NULL	NULL	<2	Pink	VEPA Annual Health Profile (no Interpretation)	1	11124640
7811303	103	RxNSW	Cat	British Short Hair	Blue	Male	2015-03-15	1	NULL	23893376	2015-07-03	3	0	23888724	2015-07-03	Reason: 2nd Vaccinations History: BAR; EDDU normally. No hx of coughing/sneezing or Vx/diarrhoea. Indoor cat UTD with flea/worm prevention. Examination: Clear eyes/ears/nose No murmurs/arrhythmias auscultated Clear lung sounds No pain on abd palpation LNs normal Skin unremarkable Laboratory: None Assessment: Suitable for vacc Treatment: Gave F4 vacc SQ Plan: Last kitten vacc in 1mth	2031	1.34	39.0C	>160	2021-05-03	1 (deciduous)	32	0	NULL	<2s	Pink moist	Recall Reminder - Vaccination	1	6503467
7137393	37	RxQLD	Cat	British Short Hair	Blue	Female	2012-03-26	0	NULL	13856410	2012-06-29 09:28:23	3	0	13883365	2012-06-29 09:28:23	Reason: F3 & Microchip History: EDUF normally Examination: T 38.8 rectal exam nad Mm pink refill1 sec Chest sounds; normal rr; hr- no nurmers Eyes and ears nad Coat clean no flea dirt Laboratory: Non ran Assessment: Healthy atm Fit for travel Dr Ray Baxter Treatment: Vaccine administered sc Plan: Booster in 1mth 1mth	4304	1.35	NULL	NULL	NULL	NULL	NULL	NULL	NULL	NULL	NULL	Microchip & Registration 1 Pet	1	5355175
7833052	128	RxNSW	Cat	British Short Hair	Blue	Male	2015-11-10	1	NULL	24207045	2016-03-05	3	0	24206625	2016-03-05	Appointment Notes:*********** Patient name: Cooper Booked Online: 3/03/2016 8:57:30 PM Service: Vaccination Only Reason: Vaccinations and worming Is this pet a current Healthy Pets Plus member?: Yes Are you a current Friends For Life member?: Yes Referral Code (Optional): artarmon Species: Cat History: Examination: Laboratory: Assessment: Treatment: Plan:	2762	1.35	NULL	NULL	NULL	NULL	NULL	NULL	NULL	NULL	NULL	Discount Scheme	1	17320641
7222860	22	RxQLD	Cat	British Short Hair	Blue	Female	2012-10-11	1	NULL	14333191	2013-01-24 15:16:34	3	0	14330975	2013-01-24 15:16:34	Reason: Hth Ck & Stitches History: UTD with vaccinations - due on 3/2/13. Going to be indoor cat. Wormed with drontal on 3/1/13. Has been urinating on O's bed but will also use the litter tray. Examination: BAR. Heart and lung sounds NAD. Abdo palp NAD. Teeth good - slightly undershot jaw. Ears good. Mild bilateral brownish ocular discharge. No blepharospasm. No nasal discharge. Laboratory: Asses…	4105	1.36	37.8	200	NULL	1	NULL	NULL	NULL	<2	Pink	Discount	1	11021675
7914001	124	RxNSW	Cat	British Short Hair	Blue	Male	2016-10-08	1	NULL	24816295	2017-01-23 10:27:35	3	0	24809645	2017-01-23 10:27:35	Reason: D+ History: Had since week before Christmas. Has had diarrhea for a few weeks. Eat/drink fine. No vomit. Blood in diarrhea twice. Increased frequency of bms. Seen at Kirrawee vet 3/01/2017 - advocate; milbemax and tricin - eye infection. Active and otherwise fine. From breeder near Rossmore. Examination: BAR. HR/RR N. Possible grade 2/6 murmur; PMI Left thorax. LN N; normothermic. Abd naf…	2228	1.36	39.2	NULL	NULL	NULL	NULL	NULL	NULL	NULL	NULL	Tribrissen 20 Tabs (100) (Trimethoprim)	7	17370899
38980CA	110	RxNSW	Cat	British Short Hair	Silver	Male	2010-10-30	1	NULL	729767CA	2011-02-09 17:08:31	3	0	729395CA	2011-02-09 17:08:31	Original Vet : Dr Christie Budd; B.V.Sc. (N5506) Reason: Weeping Eye History: From a breeder in WA. Was told about weepy eyes after purchase. Occasional serous sneezes. Serous ocular discharge. Otherwise very bar; eddu. Defecates daily. First cat; had ferrets before. Getting a female kitten soon Examine: Sl conjunctivitis bilat. Could be wnl. Discussion: History: EDDU:well Diet:dry and wet Parasi…	2750	1.36	NULL	NULL	NULL	NULL	NULL	NULL	NULL	NULL	NULL	E0 Wellness Health Exam (Health)	1	13215CA
7432876	103	RxNSW	Cat	British Short Hair	Grey Tabby	Male	2013-09-13	1	NULL	15394354	2013-12-13 08:33:15	3	0	15390541	2013-12-13 08:33:15	Reason: Diarrhoea History: picked up a few days ago. Was a bit picky with food but then developed diarrhoea and became lethargic. Breeder in southern highlands. Vomited once. Last ate mince but vomted after. Does not like dry food at all. No milk or diary products. Has had 2 kitten vacs. Examination: feels as if lost some wt. Is bright. Nothing palpable in abdomen. T - n obviously profuse liquid …	2034	1.37	37.8	NULL	NULL	NULL	NULL	NULL	NULL	NULL	NULL	Metrogyl Tabs 200mg (21) (Metronidazole)	2	11101674
7438075	6	RxVIC	Cat	British Blue	Blue	Female	2013-10-24	0	2014-04-15	15427047	2014-01-28 12:27:18	3	0	15426787	2014-01-28 12:27:18	Reason: Recheck History: doing very well; still a bit unstable with the backlegs but much improved. Eating very well. Using toilets ok. Still quiet compared to before episode happened. Ears still mucky. Examination: Tpr normal. Chest heart ausc ok. Pink mm moist crt <2s. Using backlegs quite well; slightly unstable from time to time. CP present all legs. Left eye slow with menace. Both eyes nroma…	3178	1.38	NULL	NULL	NULL	NULL	NULL	NULL	NULL	NULL	NULL	RCW Cat Pediatric Growth 2kg	1	11124640
8134404	66	RxQLD	Cat	British Short Hair	Blue	Male	2015-02-12	1	NULL	18173669	2015-05-16 09:05:38	3	0	18162696	2015-05-16 09:05:38	Reason: kitten Vaccination History: Presented today for 2nd kitten vaccination. O planning to keep him as completely indoor cat. Not currently on any flea preventives or worming tablets. Had him for a week; obtained from a breeder. EDDU normal; been doing well at home. Examination: TPR WNL EENT: NAD Normal heart and lung sounds LNs: NAD Neuro: NAD Abdominal palpation: soft and relaxed; NAD Assess…	NULL	1.38	38	152	2021-09-05	0	42	0	NULL	<2	pink	Milbemax Cat 0 - 2Kg (20)	1	NULL
7830980	107	RxNSW	Cat	British Short Hair	Grey & White	Female	2015-10-28	1	NULL	24190123	2016-02-18 18:09:58	3	0	24190072	2016-02-18 18:09:58	Reason: Recheck History: stool gotten firm 2 days after started on ABs; then became on and off pasty in the past 10 days. Due for worming. Havnt been giving metrogyl since Monday. No blood in stool since last visit. Good appetite; was on i/d only; O has been reading online forums; and mixing raw beef mince since monday; no change to stool. Yesterday morning stool was firm and afternoon sloppy aga…	2196	1.39	NULL	NULL	NULL	NULL	NULL	NULL	NULL	NULL	NULL	12 Mth Subscription UPFRONT	1	17319625
6212219	5	RxVIC	Cat	British Short Hair	Champage	Female	2010-03-03	1	NULL	8774330	2010-06-05 11:07:26	3	0	8773737	2010-06-05 11:07:26	Reason: Vaccination And Microchip Appointment Notes: kr History: Going really well at home. Indoors only. Examination: Good weight gain; excellent BCS. Teeth temps. No hernias. Thoracic ausc/abdo palp/skin all OK. Assessment: OK to vaccinate Plan: Final kitten F3. Microchipped. Onto Advocate sim. Will desex at 5-6 months. Discussed FIV again - Athina not interested at present as not intending to …	3191	1.4	37.8	192	NULL	NULL	NULL	NULL	NULL	<2s	Pink	Recall Reminder - Vaccination	1	694584
6416768	28	RxQLD	Cat	British Short Hair	Blue	Female	2010-10-15	1	NULL	9487340	2011-01-16 15:17:23	3	0	9486954	2011-01-16 15:17:23	Reason: 2nd kitten vac Laura Client Present: Nurse: Wv Wellness Testing: (When done/due?) Vaccination Type:today Intestinel worming: due Heartworm Prevention: not yet Flea Prevention: not yet Tick control:nothing Microchip:done Insurance: no Current Diet: advance dry and whiskas wet History: 2nd kitten vacc and due for worming. Examination: Lovely kitten. NAD on physical examination. Assessment: …	4213	1.4	NULL	NULL	NULL	NULL	NULL	NULL	NULL	NULL	NULL	F4 Vaccination	1	7618267
7268597	109	RxNSW	Cat	British Short Hair	Blue	Female	2011-10-03	1	2012-03-23 09:27:31	14425601	2012-01-05 17:09:23	3	0	14499624	2012-01-05 17:09:23	Original Vet : Michael Yates Reason: 2nd Vacc Appointment Notes: ma -------------------- Fees Charged: -------------------- Profender Cats 5-8kg (2pk) Qty: 1 Sale Price $36.95 Feline Influenza/enteritis Qty: 1 Sale Price $75.00 Profender Cats 2.5 - 5kg (2pk) Qty: 1 Sale Price $33.25	2320	1.4	NULL	NULL	NULL	NULL	NULL	NULL	NULL	NULL	NULL	F3 Vaccination	1	11015934
7743269	85	RxVIC	Cat	British Short Hair	Blue	Female	2016-01-15	0	NULL	17117073	2016-05-13 11:18:23	3	0	17114287	2016-05-13 11:18:23	Reason: Vac & Sick Appointment Notes: Overdue reminders. Vomited yesterday once. All OK otherwise Certificate for 1st vacc signed by vet; second vacc has sticker but no date or signature signature NAD	3205	1.4	38.5	156	2021-05-03	0	NULL	NULL	NULL	n	n	Milbemax Cat 2 - 8Kg	0.5	12282766
7909942	79	RxQLD	Cat	British Short Hair	Black	Female	2010-10-30	0	2014-08-06	16553942	2011-02-02 10:13:35	3	0	16553924	2011-02-02 10:13:35	Original Vet : Julie Daniels Reason: Consultation History: Did react to Fevac F3 with a lump. Not microchipped. Tried Revolution but hair loss Plan: Rec F3 at 14 weeks and FIV 3 course Examine: mm-pink;crt1sec Hr 140bpm BAR no fleas etc -------------------- Fees Charged: -------------------- Health Care Check - Breeders Litter Qty: 1 Sale Price $27.90	NULL	1.4	NULL	NULL	NULL	NULL	NULL	NULL	NULL	NULL	NULL	E0 Standard Consultation/Exam	1	NULL
8116517	87	RxQLD	Cat	British Short Hair	Blue	Female	2010-10-25	1	NULL	18018000	2011-02-10 09:56:32	3	0	18011325	2011-02-10 09:56:32	Original Vet : Sarah Gill Reason: 2nd vx 2 History: o has had for 3 wks; eddu bar as normal; will be indoors only Already spayed and microchipped; on Advance kitten food 3 Exam: NSF on exam; cute! 7 Plan: booster FIV in 2-4 wks; then 2-4 wks after that Rec regular flea/worm/HW prevention (Revolution + tapewormer) -------------------- Fees Charged: -------------------- F3 Qty: 1 Sale Price $0.00 V…	4870	1.4	NULL	NULL	NULL	NULL	NULL	NULL	NULL	NULL	NULL	Vaccination	1	12641770
8219665	34	RxQLD	Cat	British Short Hair	Blue	Female	2007-09-23	1	NULL	7611753	2008-01-03 16:37:56	3	0	7666718	2008-01-03 16:37:56	Consulting Vet: Paul Pratt Reason: Vaccination Assessment: Temp normal Physical examination OK Inside cat; no other contact with other cats F3 only Treatment: Vacc F3. Milbemax tab 2kg ---Fees Charged------------------------------------------------------------ 1 x Milbemax Cat 0.5-2kg $6.20 1 x Vacc - F3 $65.60 $65.60	NULL	1.4	NULL	NULL	NULL	NULL	NULL	NULL	NULL	NULL	NULL	Adjustment	1	NULL
8288222	2	RxQLD	Cat	British Short Hair	Blue	Female	2016-05-17	1	NULL	19316085	2016-08-19 16:37:06	3	0	19313380	2016-08-19 16:37:06	Reason: F3 History: 'Milli' Indoor only Had flea Tx with breeder RC kitten dry and raw mince Passed hard stool 2 days after moved to new home; eating well Examination: Flea dirt; some hard stools palpable per abdo; otherwise pex nad Laboratory: Assessment: Treatment: Suggested add some kitten wet food and monitor stools Plan: Discussed preventatives Due vax 1 wk - discuss preventatives again Flea…	NULL	1.4	NULL	NULL	NULL	NULL	NULL	NULL	NULL	NULL	NULL	E0 Standard Consultation/Exam	1	NULL
7747428	5	RxVIC	Cat	British Blue	Blue	Male	2016-04-02	1	NULL	17167840	2016-07-04 17:15:02	3	0	17164785	2016-07-04 17:15:02	Reason: 12 Week Vacc NR Reason: History: EDDU normally. Going really well at home and has settled in beautifull Diet: kangaroo meat only. O' has offered kibble but oompa has rejected it. Has cat enrichment and desensitisation worked out beautifully. Examination: Bright and happy beautiful friendly kitten! Ears: NAD Eyes: NAD Nose: NAD Mouth: NAD Chest auscultation: NAD Abdomen: NAD Limbs/Paws: NA…	3172	1.4	38.1	160	5	0	WNL	NULL	NULL	1	pink	Reminder Vax 4w	1	12288017
7751334	121	RxNSW	Cat	British Blue	Grey	Male	2014-02-15	1	2014-11-24	23058903	2014-05-17 10:32:09	3	0	23058908	2014-05-17 10:32:09	Original Vet : Old Users Original Vet : Sarah Toole N5805 Reason: Vaccination Has been well. Previous F3 vacc. Objective: Cex all ok; discuss diet; worming etc. Has been desexed. Treatment: F3 plus drontal given Plan: booster 4 weeks. -------------------- Fees Charged: -------------------- F3 Single Qty: 1 Sale Price $72.00 Drontal Cat 4kg (Bottle Of 60) Qty: 0.5 Sale Price $4.30 ----------------…	2500	1.4	NULL	NULL	NULL	NULL	NULL	NULL	NULL	NULL	NULL	Feligen 3 Vaccine (Rcp)	1	12615100
7873544	4	RxVIC	Cat	British Short Hair	Blue	Male	2017-04-23	1	NULL	18027080	2017-08-07 16:39:23	3	0	18025610	2017-08-07 16:39:23	Reason: Health Chk; Poss Cat Flu Symptoms. ZL History: Has had a few coughing episodes and work up before the owners had him. No signs of respiratory distress or coughing since being in their possession. Has been getting woming treatment. EDDU normal no concerns. Feeding 3 times a day Examination: MM pink teeth great Eyes and nose clear HR: regularly regular Resp auscultation normal Abdo palp wnl…	3125	1.4	NULL	NULL	NULL	NULL	NULL	NULL	NULL	NULL	NULL	VAR-Examinations	11.6	12343947
7920871	131	RxNSW	Cat	British Short Hair	Blue	Male	2016-12-18	1	NULL	24892792	2017-04-03 18:44:55	3	0	24884860	2017-04-03 18:44:55	Reason: Free Health Check And Vac Appointment Notes: Last vac due 15/3 History: Acquired 2 weeks ago; already desexed. EDDU ok. Diet kitten kibble and canned; fresh beef First two kitten vaccinations Indoor only Utd with flea and worms advocate monthly Examination: BAR; vitals wnl; HR regular no murmurs; chest sounds clear Mouth ok; ears and eyes ok Nad abdominal palp; nad musculoskeletal Treatme…	2137	1.4	38	150	2.5/5	0/4	20	NULL	NULL	<2sec	p+m	Virbac Tapeworm Tabs 250s	0.25	17374069
7925214	104	RxNSW	Cat	British Short Hair	Cream	Male	2017-02-22	1	NULL	24943319	2017-05-22 16:51:26	3	0	24934544	2017-05-22 16:51:26	Reason: Wellness Check History: Purchased from breeder in adelaide. Was desexed 3 days ago. Flew up yesterday. Has been going ok. On R/C mum and kitten food. No concerns. Unsure about milbemax. Examination: BAR> NAD on PE to standard protocol. Assessment: healthy Treatment: f4 and milbemax. P revisist booster 4 weeks with worming.Discussed worming and flea and tick prevention	2261	1.4	38.9	200	4	1	32	NULL	NULL	1	pink and moist	RES-Exam Room	15	5423420
8369017	144	RxQLD	Cat	British Short Hair	Blue	Male	2017-09-27	1	NULL	20255421	2017-12-27 17:05:22	3	0	20249735	2017-12-27 17:05:22	Reason: Client Present: Nurse: Healthy Pets Wellness Testing: Done Yes / No Vaccination Type: f3 Intestinal worming: milbemax today Heartworm Prevention: Flea Prevention: frontline Tick control: Microchip: Insurance and Healthy Pets Plus: gave handout Behaviour concerns: Current medications: nil Current Diet: raw beef; lamb; cheese and greek yogurt ________________________________________________…	4219	1.41	38.1	200	6	0	60	0	NULL	< 2 secs	Pink	Milbemax Cat 0 - 2Kg (20)	1	5209981
8197785	8	RxQLD	Cat	British Short Hair	White & Grey	Female	2015-04-15	0	NULL	18529701	2015-07-23	3	0	18528915	2015-07-23	Reason: Vacc History: bought Sun; settling in well. Sole cat household. Indoor cat. On blackhawk kibble and sachets wet pm. LOC; megan devlin Examination: Fleas + Dentition good HR 180 & regular Abdo palp nad Normothermic Laboratory: Assessment: Treatment: F3; advocate applied; 1/2 virbac; disp other 1/2 Plan: F3 in 4wks	4128	1.42	38.5	NULL	NULL	NULL	NULL	NULL	NULL	p	<2	Advocate 0-4kg Orange Cat/Kitten x 3	1	12696077
8255147	73	RxQLD	Cat	British Short Hair	Blue	Male	2015-11-06	1	NULL	18942298	2016-02-06	3	0	18941544	2016-02-06	Reason: Vaccination History: Has been well; no diarrhoea; eats RCW; indoor cat Examination: BAR Eyes/ears/lns/fur/skin nad Heart and; regular rhtyhm; no murmur; lungs clear Abdo soft; no discomfort M/s gait normal; joints normal In good health Laboratory: Assessment: Treatment: Vacc with felovac f3 s/c Plan: Discussed HPP; worming; vaccs and desxing	4066	1.42	37.3	180	2021-09-04	0	NULL	NULL	NULL	2021-02-01	pink	F3 Vaccination	1	12722838
7129049	222	RxQLD	Cat	British Short Hair	Grey Tabby	Female	2012-02-07	1	NULL	13794698	2012-05-26 12:26:15	3	0	13822051	2012-05-26 12:26:15	Reason: 2nd FIV History: Some wax in ear canals which O having trouble cleaning. Otherwise no problems reported Examination: Chest ausc clear; abdomen comfortable. Bilateral ear wax- no inflammation; tympanic membranes intact; no evidence of mites Assessment: IGH for vaccination Treatment: FIV; cleaned ears with cleanaural- waxy discharge cleaned Plan: RV 2 weeks for final FIV then RV 12 months f…	4352	1.43	38	180	2021-09-05	0/4	62	NULL	NULL	<2s	pink	Discount Scheme	1	10973853
7910472	128	RxNSW	Cat	British Short Hair	Red Tabby	Male	2016-09-22	1	NULL	24805419	2017-01-13 11:14:38	3	0	24798940	2017-01-13 11:14:38	Reason: Vax Appointment Notes: rw History: Indoor cat only with no balcony or garden and no animals or visitors All food at home Prev 2 vacs were before BIOP Examination: Phys exam NAD Ears a bit oily; adv clean twice weekly instead of weekly with wet facial cotton and then dry Laboratory: Assessment: Fit for vac Treatment: F3 as previous 2 vacs are also F3 and O declines F5 Plan: Annual booster …	2066	1.43	NULL	NULL	NULL	NULL	NULL	NULL	NULL	NULL	NULL	F3 Vaccination	1	17369131
6822457	45	RxVIC	Cat	British Short Hair	Chocolate	Female	2011-10-04	1	NULL	12110138	2012-01-13 12:04:15	3	0	12108735	2012-01-13 12:04:15	Reason: 2nd Kitten Vacc History: Had an F4 vax at 8wks. Owner got from Pets Paradise Has been wormed since owner got her Owner is using a monthly flea tx spotton- unsure of what called They have another cat as well; older Examination: little nervous but very cute! All fine on exam; in good health + condition. H&L ok No hernias Laboratory: Assessment: Treatment: Final F3 vax and 1st FIV vax SQ in …	3015	1.45	NULL	NULL	NULL	NULL	NULL	NULL	NULL	NULL	NULL	Miscellaneous	1	10767381
7831536	107	RxNSW	Cat	British Short Hair	Blue Tabby	Female	2015-11-04	1	NULL	24120237	2016-02-14 13:01:38	3	0	24110363	2016-02-14 13:01:38	Reason: Vaccination Appointment Notes: Overdue reminders History: was the' runt' of the litter; still the smallest; most flu signs; EDUD fine though Examination: BAR; bilaterally ocular discharge and nasal discharge but a lot less acc to O compared to last time. BT 38.3 = normal; lungs sound clear abdo palp clear Laboratory: none Assessment: overdue for vax - really needs it. Start up vibravet ag…	2210	1.45	38.3	NULL	NULL	NULL	NULL	NULL	NULL	NULL	NULL	Reminder Vax 4w	1	12235426
7831985	231	RxNSW	Cat	British Short Hair	Black	Female	2015-10-20	1	NULL	24100190	2016-01-27 11:40:18	3	0	24090807	2016-01-27 11:40:18	Reason: New Kitten Vax Appointment Notes: given HPP form to read History: eddu normal; no vdcs; had for 4 weeks Examination: bar; nad on ce; gums pink and moist; chest/heart ok; abdo palp nad; vitals normal Laboratory: nil Assessment: healthy Treatment: F3 SC; owner said not to worm and vax on same day so said this usually fine but ok to worm tomorrow if prefers Plan: comfortis pink for cats 1.4-…	2518	1.45	38.7	188	2021-05-03	0	28	NULL	NULL	<2	pink	Recall Reminder - Vaccination	1	12587121
8308949	73	RxQLD	Cat	British Short Hair	Gray	Female	2016-09-28	1	NULL	19566366	2016-12-29	3	0	19562422	2016-12-29	Reason: 3rd Kitten Vac History: Owned last 2 weeks; settled in well; no diarrhoea; up to date with intestinal worming; indoors only Examination: BAR Mild watery disharge right eye (has been getting less each day); no blepharospasm; conjunctiva/cornea/sclera nad; left eye nad Ears/skin/fur/lns nad Heart nad; regular rhythm; no murmur; lungs clear Abdo soft; no hernias M/s gait normal; joints norma…	4066	1.45	37.6	>200	2021-09-04	0	NULL	NULL	NULL	2021-02-01	pink	Reminder 12mth	1	12751880
7605421	73	RxQLD	Cat	British Short Hair	Blue	Male	2013-09-13	1	NULL	15600829	2013-12-14 09:28:40	3	0	15598643	2013-12-14 09:28:40	Reason: 2nd Vaccination Appointment Notes: Issues getting into Kenmore - coming here. Please check ALL details for Leo as only a kitten History: Ears smell EDDU normally No V/D ADvocate and drontal (due Dec 1 and 7th) Current Diet: RCW kitten - happy to eat - loves wet food over dry. Examination: Ears are fine - mild smell; no puritis; no discharge; no inflammation HR 180 - clear Dental great Abd…	4069	1.45	NULL	NULL	NULL	NULL	NULL	NULL	NULL	NULL	NULL	F3 Vaccination	1	9726770
56935CA	110	RxNSW	Cat	British Short Hair	Blue	Female	2015-03-19	1	NULL	913362CA	2015-06-21 10:31:19	3	0	912975CA	2015-06-21 10:31:19	Original Vet : Dr Erin Short B.V.Sc (Hons 1) N8310 Reason: Vaccination History: EDDU: yes Diet: dry and wet kitten soem barf diet Parasite control: Examine: Cardiorespiratory System:ok Gastrointestinal system:ok Integument:ok Ocular system:ok Genitourinary system:ok Neurological system:ok Musculoskeletal system:ok Treatment: F3 Vaccination sc L flank Batch: B1866129A exp- 10 2016 Plan: next vacci…	2747	1.46	38.8	160	5	0	30	NULL	NULL	1	pink	F3 Vaccination	1	10526CA
7751075	121	RxNSW	Cat	British Short Hair	Blue & White	Male	2013-12-24	1	NULL	23056940	2014-03-24 09:17:49	3	0	23056945	2014-03-24 09:17:49	Original Vet : Old Users Original Vet : Polly Yau N9853 Reason: Vaccination Subjective: BAR Objective: NAD on PE Assessment: vaccinated F3 (B790905001; 1/15) Plan: worm monthly until 6 months -------------------- Fees Charged: -------------------- Capstar Tablets (0.5kg-11kg) Qty: 2 Sale Price $10.65 F3 Single Qty: 1 Sale Price $72.00 -------------------- Fees Charged: -------------------- !Misce…	2525	1.46	38.6	200	NULL	NULL	40	NULL	NULL	<2s	PINK	Feligen 3 Vaccine (Rcp)	1	12614952
7868303	61	RxVIC	Cat	British Short Hair	Blue	Male	2017-02-14	1	NULL	17966826	2017-06-13 08:44:04	3	0	17965685	2017-06-13 08:44:04	Reason: Ears Dr Georgia Hocking History: Using ear medication BID no problem; last given last night Have noticed less itching and scratching at the ears; look cleaner to owners Still occasional sneeze. EDUD normal No v/d Given revolution at the last consult; showed the packet and they believed they had been treated. No vaccinations currently with them due to the ear problem. Suggested at last con…	3136	1.47	NULL	NULL	NULL	NULL	NULL	NULL	NULL	NULL	NULL	RES-Exam Room	15	11070330
7873332	64	RxQLD	Cat	British Short Hair	Blue	Male	2012-03-08	1	NULL	16332854	2012-06-18 15:19:48	3	0	16332831	2012-06-18 15:19:48	Original Vet : Paul Joubert Reason: Check Up Perfectly healthy; was started on clav on friday due to sneezing; which has improved. L eye sl weepy; congested conjunctiva. Fluo negative. Start tricin if discharge turns purulent ---18/06/2012 15:27:57 PJ: Healthcare Health Check - Deferred until 19/06/2012 Heartworm - Deferred until 19/06/2012 Vaccines - Deferred until 19/06/2012 Flea - Deferred unt…	4270	1.47	NULL	NULL	NULL	NULL	NULL	NULL	NULL	NULL	NULL	NULL	NULL	11267064
7960823	28	RxQLD	Cat	British Short Hair	Blue	Male	2014-03-17	1	NULL	16811668	2014-06-27	3	0	16811380	2014-06-27	Reason: Vaccination Client Present:Karen Nurse: MF Healthy Pets Wellness Testing: Done Yes / No Vaccination Type:today Intestinal worming:utd Heartworm Prevention: Flea Prevention: Tick control:none Microchip:done Insurance and Healthy Pets Plus:previously discussed Behaviour concerns: Current Diet: Advance kitten wet & dry; not very keen on dry food ______________________________________________…	4213	1.47	NULL	NULL	NULL	NULL	NULL	NULL	NULL	NULL	NULL	Reminder FeLV 12mth	1	5393102
7826960	115	RxNSW	Cat	British Short Hair	Blue	Female	2015-10-06	0	NULL	24097518	2016-01-23 12:50:10	3	0	24088198	2016-01-23 12:50:10	Reason: Vaccination Appointment Notes: Overdue reminders History: Blood in F got better after the visit to ARH. Still on i/d tin. Doing well. Examination: BAR; hisses. Thorough exam NAD- able to examine the teeth only the split second due to hissing trying to attack. Laboratory: Assessment: Fit for vaccination Treatment: Fel-O-Vax 3 given on flank Plan: O bought worming tablets- explained that mi…	2141	1.48	38.7	180	2021-09-05	0	NULL	NULL	NULL	<1	pink	Discount Scheme	1	17317580
7913406	113	RxNSW	Cat	British Short Hair	Blue	Female	2016-10-14	1	NULL	24815254	2017-01-21 14:01:12	3	0	24808624	2017-01-21 14:01:12	Reason: Health Check last vaccination on 11/1/17 Already desexed History: - acquired from the breeder yesterday - diet - wet am; royal canin dry for lunch; wet and meat pm Examination: Nsf on PE Well and fit Plan: - 3 monthly worming with milbemax - frontline plus for flea	2074	1.48	38.2	NULL	NULL	NULL	NULL	NULL	NULL	NULL	NULL	Frontline Plus Cat 0.5Ml x 6	1	11222955
7921998	109	RxNSW	Cat	British Short Hair	Blue	Male	2017-01-18	1	NULL	24910080	2017-04-20 17:06:04	3	0	24901814	2017-04-20 17:06:04	Reason: Vaccination Appointment Notes: KB History: obtained about 3 to 4 weeks ago No problems or concerns EDUD Had first vacc F3 on 21/3/17; thinks had worming No c/s/v/d Planning on indoors only	2322	1.48	NULL	NULL	NULL	NULL	NULL	NULL	NULL	NULL	NULL	Wellness Reminder 6mth	1	11022868
7438075	6	RxVIC	Cat	British Blue	Blue	Female	2013-10-24	0	2014-04-15	15433968	2014-02-05 09:48:39	3	0	15433671	2014-02-05 09:48:39	Reason: Re Chk History: O thinks much improved; not wobbly; not bumping into things. EDDU ok; no V/S. Did have a small amount of d+ recently for a couple of days but improved. Starting running around and playing more this week. Examination: Walking normally in consult. BAR. Ears still a little dirty; cleaned with paws otoflush. Looking good. Laboratory: Assessment: Advised finish abx (4 days left…	3178	1.49	37.9	140	3	0	Norm	NULL	NULL	<2	Pink	E1A Progress Short	1	11124640
7603478	31	RxQLD	Cat	British Short Hair	Blue	Female	2013-09-11	1	NULL	15602405	2013-12-16 09:17:41	3	0	15600195	2013-12-16 09:17:41	Reason: Fiv History: Doing well on R.C diet Examination: BAR GPE good Abdos soft Chest clear Ln-NAd Laboratory: Assessment: Well for vacc Treatment: Given FIV due monthly worming Plan: next vacc 2weeks FIV and F3	4155	1.49	38.3	160	2021-09-04	0	24	NULL	NULL	1	p+m	FIV Vaccine (Healthy Pets)	1	11176531
7799490	108	RxNSW	Cat	British Short Hair	Blue	Male	2015-03-14	1	NULL	23884641	2015-06-24 15:59:44	3	0	23880191	2015-06-24 15:59:44	Reason: AD Vacc Appointment Notes: Overdue reminders History: In for 3rd F3. Examination: Gorgeous cat! MM pink/moist/CRT1s; teeth deciduous (PM1's erupting); heart & lungs nad; HR=PR ~200bpm; RR sniffing; pulse good; NAD eyes/ears/nose/PLNs/abdo; both testes descended; hips & knees good on manipulation; skin; coat & MSK good; T 38.7 1.49kg Laboratory: Assessment: IGH for vacc Treatment: Fevac F3…	2204	1.49	38.7	200	5	0	NULL	0	-	1	pink	Milbemax Cat 0 - 2Kg (20)	1	10867370
7864500	64	RxQLD	Cat	British Short Hair	Black	Male	2009-08-28	1	NULL	16238415	2009-12-03 10:42:06	3	0	16238406	2009-12-03 10:42:06	Original Vet : Laticha Engle Reason: 3rd Kitten Vacc Ts History: BAR Examine: heart/lungs-nad; abdominal palpation-nad; ears/eyes/teeth-nad. Treatment & Plan: Vaccination F3 ---03/12/2009 10:53:22 LE: Healthcare Health Check - Deferred until 03/12/2014 -------------------- Fees Charged: -------------------- Top Spot Plus Cat 3pk Qty: 1 Sale Price $47.20 Vaccine F3 Qty: 1 Sale Price $72.50	4209	1.49	NULL	NULL	NULL	NULL	NULL	NULL	NULL	NULL	NULL	!Miscellaneous Preventatives	1	11267099
8331766	30	RxQLD	Cat	British Blue	Blue	Male	2017-02-14	0	2017-07-17	19856105	2017-06-02 16:27:31	3	0	19852001	2017-06-02 16:27:31	Reason: Vaccination Appointment Notes: no other concerns gh Reason: Client Present: mel Nurse: tm Healthy Pets Wellness Testing: Done Yes / No Vaccination Type: f3 today last Intestinal worming:advocate Heartworm Prevention: ^ Flea Prevention: ^ Tick control: Microchip: Insurance Insurance and Healthy Pets Plus: no for insurance and spoke about hpp Behaviour concerns: no Current Diet: Rcw dry foo…	4215	1.49	NULL	NULL	NULL	NULL	NULL	NULL	NULL	NULL	NULL	Fel-O-Vax 3 Vaccine (25)	1	12764426
6120297	4	RxVIC	Cat	British Short Hair	Cream & Silver	Female	2009-12-30	1	NULL	8687928	2010-03-31 11:34:01	3	0	8687920	2010-03-31 11:34:01	History: Going well. Had flea and worm treatment recently. To be an indoor cat. Examination: TPR normal. Laboratory: Assessment: Treatment: F3 vaccination given. Plan: F3 booster vaccination in 1 month. Desex at 6 months. Advocate for fleas and worming.	3146	1.5	NULL	NULL	NULL	NULL	NULL	NULL	NULL	NULL	NULL	F3 Vaccination	1	5011907
7222860	22	RxQLD	Cat	British Short Hair	Blue	Female	2012-10-11	1	NULL	14344318	2013-02-04 09:06:50	3	0	14342045	2013-02-04 09:06:50	Reason: Vaccination History: Examination: Laboratory: Assessment: Treatment: Plan:	4105	1.5	NULL	NULL	NULL	NULL	NULL	NULL	NULL	NULL	NULL	Advocate 0-4kg Orange Cat/Kitten x 3	1	11021675
7441195	4	RxVIC	Cat	British Short Hair	Choclate	Female	2013-12-18	0	NULL	15468149	2014-03-18 19:09:18	3	0	15467656	2014-03-18 19:09:18	Reason: new kitten History: going well at home Examination: NAD on clin ex Laboratory: Assessment: fit for vax Treatment: F3 and FIV; no M/c yet O would prefer to do at desex; advised must stay inside until then O was planning on this anyway. Advocate applied Plan: second FIV in 2 weeks. Final F3 and FIV in 1 month	3146	1.5	NULL	NULL	NULL	NULL	NULL	NULL	NULL	NULL	NULL	FIV Vaccine	1	715889
7497273	113	RxNSW	Cat	British Short Hair	Blue	Female	2012-04-06	1	2013-03-17	20685299	2012-08-03 13:59:07	3	0	20685279	2012-08-03 13:59:07	Original Vet : Dr Gillian N Fagan BVSc (Merit) N9678 BComm Reason: Recheck Ears meds been put in; looking good Wormed but not sure if they saw any worms in faeces Still sneezing - serous discharge; no eye signs Eddu well Put no some weight Is gonig outside Examine: Very minimal eye discharge and nasal discharge No ulcers (tongue) Reduce amount of pot belly but still a bit of ropey intestines caud…	2074	1.5	NULL	NULL	NULL	NULL	NULL	NULL	NULL	NULL	NULL	E0 Standard Consultation	1	11217125
7693110	48	RxVIC	Cat	British Short Hair	Sillver Tabby	Female	2014-12-27	1	NULL	16574135	2015-04-23 16:10:54	3	0	16573784	2015-04-23 16:10:54	Reason: Vacc & Health Check MC 23/4 Locum CM History: Examination: Check up - well today. Cutest kitten ever !!!! Laboratory: Assessment: Treatment: F3 vacc. Milbemax x 1 kitten Plan: --- PHONE*********** 09:09:25 AM ZM1: Recall - Vaccination - Resolved - Spoke to client and Maggie is doing well.	3030	1.5	NULL	136	2021-09-05	0	NULL	NULL	NULL	NULL	pink	Reminder Vax 4w	1	12271327
7713503	93	RxVIC	Cat	British Short Hair	Blue	Female	2015-10-06	0	NULL	16992896	2016-01-08 15:26:01	3	0	16990787	2016-01-08 15:26:01	Reason: F3 Appointment Notes: Overdue reminders History: going really well; eating RC food; wormed at home; indoor only cat Examination: BAR TPR normal; NAD on PE Laboratory: Assessment: fit for vacc Treatment: admin F3 vacc; booster due in 4 w Desex at 6m Plan:	3163	1.5	38.2	156	2021-09-04	0	NULL	NULL	NULL	NULL	NULL	F3 Vaccination	1	12278627
7850024	109	RxNSW	Cat	British Short Hair	Blue	Female	2015-12-18	0	NULL	24220803	2016-03-18 09:37:12	3	0	24220090	2016-03-18 09:37:12	Reason: 2nd Vaccination History: nice little kitten in good health- slightly small with bent ears- genetic fault? Examination: eyes ok and ears clear- teeth and bite ok- heart normal- no hernias- temp normal- has just been wormed- suggested combo diet of mince and kitten food as has been feeding mainly mince Laboratory: Assessment: right for vacc Treatment: vaccf3 booster in a month- has just bee…	2320	1.5	37.7	160	2.5/5	NULL	NULL	NULL	NULL	1 sec	pink	F3 Vaccination	1	17300739
7850963	124	RxNSW	Cat	British Short Hair	(none)	Female	2015-12-24	0	NULL	24227178	2016-03-24 09:07:30	3	0	24226366	2016-03-24 09:07:30	Reason: New Kitten Check ( Vacc?) History: Eating well Examination: In good condition Laboratory: Assessment: Treatment: Plan:	2229	1.5	NULL	120	NULL	temp	NULL	NULL	NULL	NULL	NULL	Reminder Vax 12mth	1	17302231
7853226	115	RxNSW	Cat	British Short Hair	Blue	Female	2016-01-18	0	NULL	24256815	2016-04-22 10:38:17	3	0	24255460	2016-04-22 10:38:17	Reason: 2nd Vaccination History: O adopted Yo Yo 3 weeks ago from a friend- apparently 6 months waiting list to get this coat colour.Born in Jan. Revolution applied 3 weeks ago. 1st Vaccination done and next due was 10/4/16. Doing well. No signs of scraching ears.Indoor cat Examination: BAR; thorough exam NAD except for decent amount of dark discharge in the ears. Otoscopic exam: L clear; R mild …	2127	1.5	38.8	200	2021-09-05	NULL	NULL	NULL	NULL	<1	pink	Reminder Vax 12mth	1	17303231
7866671	45	RxVIC	Cat	British Short Hair	Blue	Female	2017-02-18	0	NULL	17941003	2017-05-18 14:13:54	3	0	17940018	2017-05-18 14:13:54	Reason: History: Had her for about 1 month Got her from a breeder in werribee Normal deification; urination normal No vomiting Good energy levels Had one set of vaccination Had one spot on wormer Sneezed a few times when first got her but not sneezing now; no mucous discahrge from eyes or nose Examination: BAR Mm pink and moist; refill<2s HrL 160 no murmur Resp: normal Abdo palp: soft full bladde…	3016	1.5	NULL	NULL	NULL	NULL	NULL	NULL	NULL	NULL	NULL	VAR-Examinations	16.6	12340572
7907568	244	RxNSW	Cat	British Short Hair	Blue	Female	2015-03-01	1	NULL	24743935	2015-06-01 17:37:15	3	0	24738487	2015-06-01 17:37:15	Original Vet : Dilly Abeyawardane Reason: Vaccination DM Appointment Notes: NP History: Settled in very well EDUD normal; no Vx/Dx/Cx; playing with the other kitten; gaining weight and seems to be much happier Examination: BARH; much bigger than the other kitten (but from different litters) MM pink/CRT immediate; HR 180bpm/nil murmur; chest clear; abdominal palpation NAD; skin NAD; MSK exam NAD T…	2607	1.5	NULL	NULL	NULL	NULL	NULL	NULL	NULL	NULL	NULL	!Miscellaneous Preventatives	1	17367663
7917660	233	RxNSW	Cat	British Short Hair	Blue	Female	2016-11-21	1	NULL	24855487	2017-02-28 16:18:56	3	0	24848188	2017-02-28 16:18:56	Reason: Checkup + Vacc History: BIOP 1 wk; d+ shortly after changing homes but fine now; on RC kitten diet; utd with worming and flea prevention; indoor cat until around 8months; no v+ Examination: BAR; eyes and ears ok; teeth ok; mouth ok; heart and lungs ok; abdo comfortable; gait ok; coat ok Laboratory: Assessment: ok for vacc Treatment: F3 SC btw shoulders O declined FIV at this stage Plan: F…	2516	1.5	NULL	188	2021-09-05	0	NULL	NULL	NULL	<2	PM	Recall Reminder - Vaccination	1	12575650
8064149	86	RxQLD	Cat	British Short Hair	Blue	Female	2012-02-09	1	NULL	17685192	2012-05-22 09:08:38	3	0	17685121	2012-05-22 09:08:38	Original Vet : Camille Stephenson Reason: new Kitten Check Nw Client Appointment Notes: aw; runny nose; sneezing; marked in vax book that next vas due in 1 year yet has only had to vax's History: needs final F3 vaccination in 2w Laboratory: FS -ve parasites Examine: GPE - Has fleas ++; Chest sounds clear. Has ocular & nasal discharge Dflu Treatment: Vibravet paste ; Start Advocate Plan: RV 2w if …	4005	1.5	38.8	NULL	NULL	NULL	NULL	NULL	NULL	NULL	NULL	E0 Standard Consultation/Exam	1	12612819
8288222	2	RxQLD	Cat	British Short Hair	Blue	Female	2016-05-17	1	NULL	19329639	2016-08-27 08:43:03	3	0	19326885	2016-08-27 08:43:03	History: Examination: Fleas otherwise Pex nad Laboratory: Assessment: Treatment: Felovax F3 Plan: 3rd vax 3 wks --- 31/08/2016 10:23:09 AM GF2: Recall - Vaccination - Resolved -	NULL	1.5	NULL	NULL	NULL	NULL	NULL	NULL	NULL	NULL	NULL	F3 Vaccination (Healthy Pets)	1	NULL
8313508	35	RxQLD	Cat	British Short Hair	Blue	Female	2016-09-23	0	NULL	19605445	2017-01-19 10:43:08	3	0	19601333	2017-01-19 10:43:08	Reason: New Kitten - Has Voucher For Free Health Appointment Notes: check. Needs vaccination History: from BSH breeder owned 4w Settling in nicely no other household pets Examination: Cute little kitten Strong personality Healthy on exam Laboratory: Assessment: healthy kitten on exam Treatment: nails trimmed Plan: due final F3 but Lynda wants to wait another 2w Advise max 8w interval between vacc…	4211	1.5	38	180	2021-09-05	0	20	0	NULL	1-2s	pink	GXL0057 PB Booval - Free P/K HC	1	646408
46622CA	110	RxNSW	Cat	British Short Hair	Blue	Female	2012-11-06	1	NULL	810605CA	2013-02-08 16:04:21	3	0	810226CA	2013-02-08 16:04:21	Original Vet : Dr Miriam Rustemeyer; B.V.Sc. CVA(IVAS) (N6919) Reason: Vaccination Appointment Notes: for MR History: EDDU:Due vaccination -had F3 already at 8 weeks old ;bit timid at home but getting on with other cats Diet:kitten Parasite control:discussed revolution Examine: Cardiorespiratory System:ok Gastrointestinal system:ok Integument:ok Ocular system:weppy L eye with inflammtion in conju…	2750	1.5	NULL	NULL	NULL	NULL	NULL	NULL	NULL	NULL	NULL	F3 Vaccination	1	22782CA
6845398	57	RxVIC	Cat	British Short Hair	Blue	Male	2009-11-11	1	NULL	12336289	2010-02-22 18:04:04	3	0	12240656	2010-02-22 18:04:04	Original Vet : Dr Kate Burridge Reason: Sore Eye History: has had some black crusty sleep in corner of eyes that O have been bathing with salty water; this morning noticed small amount white mucoid material in one eye. Feeding whiskas Examine: BAR. BCS 3. Already desexed/microchipped Eyes no inflammation/swelling. No discharge evident at this time Assessment: Probably some breed defect reducing t…	3810	1.5	NULL	NULL	NULL	NULL	NULL	NULL	NULL	NULL	NULL	E0 Standard Consultation/Exam	1	10846124
6862590	108	RxNSW	Cat	British Short Hair	Cream	Male	2009-02-20	1	NULL	12476402	2009-06-13	3	0	12476402	2009-06-13		2049	1.5	NULL	NULL	NULL	NULL	NULL	NULL	NULL	NULL	NULL	!Miscellaneous Merchandise	0	10866249
6936377	55	RxVIC	Cat	British Short Hair	Blue	Male	2012-01-04	1	NULL	13053458	2012-04-21 09:34:39	3	0	13083491	2012-04-21 09:34:39	Reason: 2nd Vaccination Appointment Notes: 2.3 in cage History: Has been well; settled in nicely. Up to date with worming. Has had itchy ears. O treated with Revolution in case of mites; but still a bit itchy. Examination: BAR Resp: NAD Abdo: NAD U/G: NAD M/S: NAD L/N: NAD Skin: Small amount brown discharge from both ears. Ophth: NAD Laboratory: Ear smear - ++cocci and occasional Malassezia. Asse…	3094	1.5	NULL	200	2021-09-05	0	24	NULL	NULL	1s	pink	Reminder Vax 4w	1	10873968
7489502	114	RxNSW	Cat	British Short Hair	Cream	Male	2008-10-21	1	NULL	20551984	2009-01-24 10:13:49	3	0	20551990	2009-01-24 10:13:49	Original Vet : Dr Greg Kelman Bsc BVMS MACVSc CMAVA (N6894) Reason:Vaccination History: New kittens acquired a week ago. Settling in at home Examine: BAR. Eyes bright; ears clean. MM:pink and moist; decidious teeth erupting well. NAD on thoracic auscultation. HR:200 strong. NAD on abdo palpation. Good coat. Assessment: Ok to vaccinate Treatment: F5 vax -------------------- Fees Charged: ---------…	2069	1.5	NULL	NULL	NULL	NULL	NULL	NULL	NULL	NULL	NULL	!Miscellaneous Merchandise	1	11226006
7627341	28	RxQLD	Cat	British Short Hair	Black & Silver	Male	2014-02-19	1	NULL	15895562	2014-05-22 09:23:22	3	0	15903036	2014-05-22 09:23:22	Reason: Client Present: tiffany Nurse: Sarah Wellness Testing: Urine or Faecal ( When Last Done ) Vaccination Type: today Intestinel worming: today Heartworm Prevention: today Flea Prevention: today Tick control: Microchip: Insurance and Healthy Pets Plus: Behaviour concerns: Current Diet: Rcw kitten and raw mince and chicken History: O has had for 2 weeks and he is settling in wel. P;aying with …	4213	1.5	38.6	162	3	0	NULL	0/10	NULL	1	pink	Milbemax Cat 0 - 2Kg (20)	1	34052
7655982	4	RxVIC	Cat	British Short Hair	Blue	Male	2014-09-03	1	NULL	16332608	2014-12-18 18:55:24	3	0	16331878	2014-12-18 18:55:24	Reason: Final Kitten Vaccination History: Examination: Laboratory: Assessment: Treatment: Plan:	3147	1.5	NULL	NULL	NULL	NULL	NULL	NULL	NULL	NULL	NULL	F3 Vaccination	1	821311
7694978	85	RxVIC	Cat	British Short Hair	Blue	Male	2015-02-28	1	NULL	16616124	2015-06-10 09:30:33	3	0	16615493	2015-06-10 09:30:33	Reason: Revisit Appointment Notes: Overdue reminders History: srtruggling to medicate but is getting done; Examination: eyes clear(cf last time; o says sneezing settled only very occasional; eating bright etc still; disc again and elect rpt v/vet paste; ok to stop chlorasone; discuss and elect 2 x paste supplied and Rx for 2 wks then r/v for vacc Laboratory: Assessment: ok to resupply v/vet paste…	3006	1.5	NULL	186	3	0	NULL	NULL	NULL	n	n	Vibravet-100 Paste 2.5Gm (20) (doxycycline )	2	12272233
7791961	107	RxNSW	Cat	British Short Hair	Lilac	Male	2014-11-19	1	NULL	23676429	2015-02-27 10:10:54	3	0	23674629	2015-02-27 10:10:54	Reason: 10.10 Dr Vacc Appointment Notes: 3.7 in cage History: acquired from breeder; last vaccinated with F3 a month ago; indoor only; lives wit another cat. Been well since acquired. Normal EDDU; no vomiting/diarrheoa. No sneezing. O thinks Montie might have eaten small plastic cap of sushi soy sauce container last night. Been well since last night; good appetite; defecated normal; O did not che…	2223	1.5	NULL	NULL	NULL	NULL	NULL	NULL	NULL	NULL	NULL	F4 Vaccination	1	9738673
7831689	121	RxNSW	Cat	British Short Hair	Blue	Male	2015-10-11	1	2016-11-01	24097310	2016-01-23 11:10:04	3	0	24087993	2016-01-23 11:10:04	Reason: Vaccination PE NAD F3 NAD F3	3216	1.5	NULL	NULL	NULL	NULL	NULL	NULL	NULL	NULL	NULL	Reminder Vax 12mth	1	17319959
7857742	55	RxVIC	Cat	British Short Hair	Blue	Male	2016-12-14	1	NULL	17892957	2017-04-04 09:45:57	3	0	17892237	2017-04-04 09:45:57	Reason: 3rd Kitten Vaccination Appointment Notes: Overdue reminders History: Has been well; no problems. On Advocate. Examination: BAR C/V: NAD Resp: NAD Oral: NAD Abdo: NAD U/G: NAD M/S: NAD L/N: NAD Skin: NAD Ophth: NAD Laboratory: Assessment: Appears well today Treatment: F3 vaccination vaccination Plan:	3121	1.5	NULL	160	2021-09-05	0	32	NULL	NULL	1s	pink	Fel-O-Vax 3 Vaccine (25)	1	12305354
8192704	17	RxQLD	Cat	British Short Hair	Blue	Male	2015-03-01	1	NULL	18476872	2015-06-23 12:00:59	3	0	18476450	2015-06-23 12:00:59	Reason: Vaccination History: been well. EDDU well. Had for 1 mth. UTD with worming Examination: eyes; ears nad. LN nad. Heart;lungs -s ounds nad. Abod palp nad. SkIN 7 coat nad. Limbs nad. Laboratory: Assessment: well Treatment: vacc f3 Plan:	4122	1.5	NULL	NULL	NULL	NULL	NULL	NULL	NULL	NULL	NULL	Recall Reminder - Vaccination	1	12693583
8038035	30	RxQLD	Cat	British Short Hair	Grey & Torti	Female	2014-09-22	1	NULL	17547007	2014-12-30 15:31:33	3	0	17542573	2014-12-30 15:31:33	Reason: Vaccination Reason: Client Present:Jamie and Christina Nurse: Healthy Pets Wellness Testing: Done Yes / No Vaccination Type:f3 Intestinal worming:advocate Heartworm Prevention:advocate Flea Prevention:advocate Tick control:no Microchip:yes Insurance and Healthy Pets Plus:no Behaviour concerns:no Current Diet: Rc kitten dry HISTORY: 2nd kitten F3 vac. EXAMINATION: DEMEANOUR: BAR CV: NAD RE…	NULL	1.51	NULL	NULL	NULL	NULL	NULL	NULL	NULL	NULL	NULL	Nail Clipper Gripsoft Small 65013	1	NULL
7136136	59	RxQLD	Cat	British Blue	Blue	Male	2012-03-13	1	2014-09-27	13843438	2012-06-22 09:17:53	3	0	13870485	2012-06-22 09:17:53	Reason: Recheck Eye Appointment Notes: HPP History: see previous; holding eye open well now and looks less inflammed Examination: holding eye open normally but squinting when examining eye. Less inflammed. Ulcer not visible when staining Laboratory: Assessment: healing well Treatment: continue tricin and recheck next week Plan:	4815	1.52	NULL	NULL	NULL	NULL	NULL	NULL	NULL	NULL	NULL	Discount Scheme	1	10881223
7788393	121	RxNSW	Cat	British Short Hair	Sillver Tabby	Male	2014-10-15	0	NULL	23653246	2015-02-02 17:17:39	3	0	23651882	2015-02-02 17:17:39	Reason: Vaccination Subjective: BARDUDE Objective: heart and lungs OK- NAD Mm; crt; heart; lungs; abdomen ok Dental score Assessment: F3 Plan: SASG	2500	1.52	38.7	NULL	NULL	NULL	NULL	NULL	NULL	NULL	NULL	F3 Vaccination	1	12614261
6860730	108	RxNSW	Cat	British Short Hair	Tortoise Shell	Female	2008-01-04	1	NULL	12459670	2008-05-03	3	0	12459670	2008-05-03		2047	1.53	NULL	NULL	NULL	NULL	NULL	NULL	NULL	NULL	NULL	!Miscellaneous Preventatives	1	10865411
8135117	9	RxQLD	Cat	British Short Hair	Blue	Female	2015-02-18	1	NULL	18426706	2015-05-25 07:52:57	3	0	18426618	2015-05-25 07:52:57	Reason: Not Eating Had for a week yesterday Roo meat in am and hills science diet in the afternoon Roy can yesteday am and not eaten since Toileting ok - faeces last nigth - normal Urinating ok Still very bright and playful Ran up to the plate and sniffed food and walked away - tried with hills and roo meat Had roy can biscuits - eating till yesterday am Not chewing things up etc that have seen S…	4078	1.53	NULL	NULL	NULL	NULL	NULL	NULL	NULL	NULL	NULL	Milbemax Cat 0 - 2Kg (20)	1	81371
7227845	51	RxQLD	Cat	British Short Hair	Blue	Male	2012-12-10	1	NULL	14390837	2013-03-13 12:11:45	3	0	14388334	2013-03-13 12:11:45	Reason: 2nd Vaccination Appointment Notes: Double check if he wants to add an email - said he would do it later. History: New kitten from a breeder - have had 3 weeks. Settled in well. Has had 1st vacc; been M/chipped and been wormed foirtnightly. Appetute good - fed adlib Royal Canin kibble. No vx/Dx or cough/sneeze or ocular/nasal discharge. No lameness. No problems with skin. Bright and active…	4069	1.53	NULL	NULL	NULL	NULL	NULL	NULL	NULL	NULL	NULL	Milbemax Cat 0 - 2Kg (20)	1	11024227
7708203	45	RxVIC	Cat	British Short Hair	Chocolate	Male	2015-09-19	1	2017-04-18	16814688	2015-12-19 10:14:08	3	0	16809739	2015-12-19 10:14:08	Reason: New Kitten 2nd Vacc.As History: Came in with whole family. Their first pet together. Been at home for a month. Changed from RC to Dine and vomited once - changed back to RC and Whiskas and has been fine. No diarrhoea. No coughing; slight sneezing. Scratching a bit behind ear. No fleas seen. Doesn't wear a collar. Already had first vaccination at breeder. Unsure about worming treatments. P…	3016	1.53	38.6	180	5	0	44	NULL	NULL	<2	pink	Advocate 0-4kg Orange Cat/Kitten x 3	1	12278654
5034752	5	RxVIC	Cat	British Blue	Blue & Grey	Female	2008-10-27	1	NULL	5378332	2009-01-27 12:19:51	3	0	5378261	2009-01-27 12:19:51	Reason: Vacc And Microchip nb already microchipped Examination: vitals ok Assessment: vacc Plan: FIV and F3 vacc; do FIV in 2 weeks; then F3 and FIV in 4 weeks weeks	3195	1.54	NULL	NULL	NULL	NULL	NULL	NULL	NULL	NULL	NULL	F3 with FIV	1	5017794
7578719	30	RxQLD	Cat	British Short Hair	Blue	Female	2013-05-14	1	NULL	15430530	2013-08-23 09:21:00	3	0	15429670	2013-08-23 09:21:00	Reason: Client Present: Jessica and Ricky Nurse: Natalia Healthy Pets Wellness Testing: Done Yes / No Vaccination Type: F3 vaccination due today Intestinal worming: starting advocate Heartworm Prevention: as above Flea Prevention: as above Tick control: nil Microchip: yes on computer Insurance and Healthy Pets Plus: no Behaviour concerns: no Current Diet: rcw kitten dry and wet food _____________…	4215	1.54	NULL	200	NULL	teething	NULL	NULL	NULL	1	p/p	Advocate 0-4kg Orange Cat/Kitten x 3	1	11234483
6582924	9	RxQLD	Cat	British Blue	Blue	Male	2011-03-11	1	NULL	10981076	2011-06-25 11:17:53	3	0	10979998	2011-06-25 11:17:53	Reason: 2nd Vaccination F5 + Fiv - booster all in a mth Examination: NAD Milbemax given Have orderd advocate - will pick up and will start then and rely on advocate from then on Is already desexed and microchipped Discussed food as well	4078	1.54	NULL	NULL	NULL	NULL	NULL	NULL	NULL	NULL	NULL	Reminder FeLV 4wk	1	76357
7280832	108	RxNSW	Cat	British Blue	Blue	Female	2012-09-15	1	NULL	14552294	2012-12-29 12:28:03	3	0	14552201	2012-12-29 12:28:03	Reason: JLT Recheck History: Still carer Edward looking after the kitten. Was on fungassay last week. But during few days when I was not at work; fungassay was not check and when I last checked colour and colony was present. Hard to assess if positive ring worm or not. Carer has been using malaseb daily. Possibly some pruritus. So far all the carer and family and other kitten skin ok. Cat skin ot…	NULL	1.55	38.4	146	2021-09-05	NULL	40	NULL	NULL	2s	pink	F3 Vaccination	1	NULL
7695363	61	RxVIC	Cat	British Short Hair	Blue	Female	2015-02-26	1	NULL	16621344	2015-06-15 16:16:31	3	0	16620685	2015-06-15 16:16:31	Reason: Vaccination History: Been with owner for the last month. Settling in very well. Getting along well with Jaffa. Eating well. Diet: Advance kitten wet and dry food. Toileting normally. Started on worming paste and supermarket flea treatment until start on Revolution Examination: BAR Weight 1.55kg; body condition score 4/9 MM pink; CRT <2s; deciduous teeth only. Eyes and ears clear. HR 192 b…	3134	1.55	38.6	192	4	NULL	NULL	NULL	NULL	<2s	Pink	Reminder FIV 4wk	1	12272390
7853931	83	RxVIC	Cat	British Short Hair	Blue	Female	2016-10-15	0	NULL	17829370	2017-02-06	3	0	17829016	2017-02-06	Reason: Vaccination Appointment Notes: Special payment terms exist	3431	1.55	NULL	NULL	NULL	NULL	NULL	NULL	NULL	NULL	NULL	DOR1 - Breeder Discount	2.4	11223673
7918159	103	RxNSW	Cat	British Short Hair	Blue	Female	2016-11-11	1	NULL	24864410	2017-03-08 18:09:25	3	0	24856956	2017-03-08 18:09:25	Reason: 3rd Kitten Vax N Health Check Appointment Notes: O has free health check voucher valid for 3 months History: Is on whisker milk Tuna based wet food. Dry food as well. All bought from pet barn Already desexed. Examination: All vitals WNL Hr 220 no murmur abdo palp NAD Mm pink and moist Laboratory: Assessment: Fit for vaccination Treatment: F4 SC btw shoulder baldes. baldes. Plan:	2022	1.55	NULL	200	NULL	decid	30	NULL	NULL	1	pink	Reminder Vax 12mth	1	17372815
6235765	105	RxNSW	Cat	British Short Hair	Blue	Male	2009-10-09	1	NULL	8890181	2010-01-15	3	0	8889181	2010-01-15	Diagnosis: History: Examine: cardiopulmonary sounds normal. MM pink; CRT<1 sec.Abdominal palpation normal. Oral health good. Patient doesn't like mouth to be handled. Treatment: Felovax 4 vaccination. ---Fees Charged------------------------------------------------------------ 0.5 x Milbemax 2-8kg Cat Allwormer $7.64 1 x Felovax F4 $77.59 $77.59	2099	1.55	38.4	NULL	NULL	NULL	NULL	NULL	NULL	NULL	NULL	Adjustment - RxWorks Use Only	1	6519032
7331554	68	RxVIC	Cat	British Short Hair	Blue And White Bi Colour	Male	2009-09-05	1	NULL	14755049	2009-12-14	3	0	14755049	2009-12-14	Original Vet: Dr Nick Lloyd REASON: 1st Kitten check HISTORY: From breeder; had 1 week. Being accepted by other british. Been desexed/chipped EXAM: B&A; friendly. HR 168/ok; Resp ok. Teeth/occlusion normal. T*39.3 ASSESSMENT: Healhty. TREATMENT: Wormed and start revol PLAN: Final F3 dur 01/01/10 -------------------- Fees Charged: -------------------- Item: 1240 - Cons - Professional Consultation …	5072	1.55	NULL	NULL	NULL	NULL	NULL	NULL	NULL	NULL	NULL	E0 Standard Consultation/Exam	1	11092930
7694978	85	RxVIC	Cat	British Short Hair	Blue	Male	2015-02-28	1	NULL	16628596	2015-06-23 11:06:04	3	0	16627898	2015-06-23 11:06:04	Reason: Vaccination Appointment Notes: Special payment terms exist; Overdue reminders History: no sneezing last few days; Examination: wow watch..... V diff to handle/exam/vacc eyes aers clear; abdo normal; heart sounds also. Cant take temp Laboratory: Assessment: Treatment: Plan: 3rd vacc 4 wks	3006	1.55	NULL	180	3	0	NULL	NULL	NULL	n	n	F3 Vaccination	1	12272233
6863471	108	RxNSW	Cat	British Short Hair	Black	Female	2009-09-14	1	NULL	12484134	2009-12-19	3	0	12484134	2009-12-19	Consulting Vet: Melea Vera Consulting Vet: Eloise Cotton BVSc (hons) N8228 F4 EDDU normally from breeder prev vacc Nov using advocate and tapewormer obj clin NAD broken tip of R upper canine-deciduous no murmur tx; F4 plan: desex at 6mo Last vax 9/11/09. No previous vet. -------------------- Fees Charged: -------------------- 960 Capstar Cat + Small Dog Qty: 1 Sale Price: $24 478 Feline vacc: F4 …	2203	1.56	NULL	NULL	NULL	NULL	NULL	NULL	NULL	NULL	NULL	!Miscellaneous Preventatives	1	10866672
7941754	132	RxNSW	Cat	British Short Hair	Grey	Female	2017-09-01	0	NULL	25162603	2017-12-18	3	0	25150124	2017-12-18	Reason: due for second vaccination Well at home Eddu no v/d/c/s On advocate monthly On royal canin kitten diet Examination: BAR; chest nad HR128; lung dry Mm pink moist crt < 2 sec Abdo soft comfortablet Temp: 38.9 Fel-O-Vax F4 5180141A Booster 1 month	2017	1.56	38.9	128	2021-09-05	0	NULL	NULL	NULL	< 2 sec	Pink	VAR-Examinations	-0.1	17384380
7614246	105	RxNSW	Cat	British Short Hair	Blue	Female	2014-03-18	1	NULL	21931487	2014-06-23 11:42:58	3	0	21923483	2014-06-23 11:42:58	Reason: 2nd Vaccination History: well at home O had 3 w or so Examination: All aok on PE Vitals WNL T not taken Chat with O re kitten things /diet etc Will be indoor and outdoor cat Laboratory: Assessment: As above Treatment: F4; FIV 518128 A 28 Jul 15; 129159 A 14 Jun 15 Wormed Plan: R/v 2 w dfor sec FIV Given hpp h/o and n/c welcome pack pack	2097	1.57	NULL	NULL	NULL	NULL	NULL	NULL	NULL	NULL	NULL	Recall Reminder - Vaccination	1	12234698
7705428	232	RxNSW	Cat	British Short Hair	Blue	Female	2012-12-19	1	NULL	22692469	2013-04-18 15:00:27	3	0	22682578	2013-04-18 15:00:27	Original Vet : Dr Heyn de Kock BVSc N9607 Reason: Vaccination F3 Subjective: Healthy kitten Objective: Bright and alert Vital parameters normal Plan: Vaccination Feligen F3 Wormed -------------------- Fees Charged: -------------------- Fenpral Cat Wormer 5kg (Drontal) Qty: 0.5 Sale Price $3.50 Vaccine F3 Feligen Qty: 1 Sale Price $65.00	NULL	1.57	38.2	180	2021-09-05	dec	24	NULL	NULL	1	pink	Feligen 3 Vaccine (Rcp)	1	NULL
7930554	103	RxNSW	Cat	British Short Hair	Choc	Female	2017-04-14	0	NULL	25011893	2017-07-26 15:51:24	3	0	25001918	2017-07-26 15:51:24	Reason: Vaccination History: Had for about a month doing well moved house had some accidents Examination: All vitals Wnl chest clear mm pink and moist Assessment: Fit for vaccination. Treatment: F4 vaccination. Treatment: F4 Fenpral.	2035	1.57	NULL	200	NULL	decid	40	NULL	NULL	1	pink	RES-Exam Room	15	17378788
5033007	39	RxVIC	Cat	British Short Hair	Silver & White	Female	2008-10-06	0	NULL	5378832	2009-01-27 17:15:00	3	0	5378757	2009-01-27 17:15:00	Reason: 3rd Kitten Vacc History: all well; EDDU normal Examination: Beautiful kitty. All well; clin exam NAD Treatment: Felovax F3 Will Will be indoors cat Plan: spay at 5-6 months of age; has revo at home	NULL	1.58	NULL	NULL	NULL	NULL	NULL	NULL	NULL	NULL	NULL	Recall Reminder - Vaccination	1	NULL
7589915	37	RxQLD	Cat	British Short Hair	Blue	Female	2013-05-15	0	NULL	15453127	2013-09-07 11:37:33	3	0	15452134	2013-09-07 11:37:33	Reason: Vaccination Appointment Notes: Has had a bit of a runny nose. History: E;d;u;f all normal. Has started having a runny nose and ocular discharge since O has got cat from breeder. When first got kitten was fine -> now sniffly Examination: PEx mild ocular discharge and mild sniffles; otherwise nsf Laboratory: None Assessment: Mild cat flu Treatment: Doxy Plan: Recheck in 1 wk for reassess an…	4301	1.58	NULL	120	2021-09-05	0	12	NULL	NULL	<2sec	pink	E0 Standard Consultation/Exam	1	5320750
7928621	128	RxNSW	Cat	British Short Hair	Smoke	Female	2017-05-06	1	NULL	25044709	2017-08-26 15:47:52	3	0	25034211	2017-08-26 15:47:52	Reason: Booster Vax Subjective: Going well. No concerns. EDUD. BAR. No V+/D+. Objective: DEMEANOUR: BAR ABD: Soft & non-painful on palpation. No palpable masses/organomegaly. INTEG: Smooth coat. MSK: Ambulating well. LN: Submandibular; prescapular & popliteal LNs regular in size; symmetry & texture. Assessment: Fit for vaccination - vacc'ed. Plan: - Return in 2 weeks for worm + weigh. - Return in…	2065	1.58	38.2	200	4	0	200	0	NULL	<2s	Pink	RES-Exam Room	15	17343676
7400820	56	RxVIC	Cat	British Blue	Blue	Male	2013-04-26	1	NULL	15156841	2013-08-23 09:14:24	3	0	15156588	2013-08-23 09:14:24	Reason: F3 Vaccination History: Doing well EDDU fine; vomits occasionally; but this generally follows gorging food. Last few days has been having an occasional loud cough or retch a couple of times a day. Doesn't bring anything up. Examination: BAR; mm pink; crt<2; HR 240 chest sounds fine; lungs clear; abdo palp NAD; Temp 38.9 Laboratory: Assessment: NAD Treatment: Vacc F3 and worm milbemax. Pla…	3844	1.58	NULL	NULL	NULL	NULL	NULL	NULL	NULL	NULL	NULL	Recall Reminder - Vaccination	1	11071991
7027195	11	RxQLD	Cat	British Short Hair	Black	Female	2012-01-03	1	NULL	13061913	2012-04-26 17:13:03	3	0	13091972	2012-04-26 17:13:03	Reason: Vaccination Appointment Notes: new kitty AM History: From Brisbane; owned approx 3 weeks; on RC kitten food; not been wormed since owned; will be indoor cat only; have another adult cat (Scottish fold); getting along well Examination: Physical exam NAD; removed suture from spey Laboratory: Assessment: Treatment: Vacc felovax 3 bn 1866116A; wormed; advise worming every month until 6 months…	NULL	1.59	38.1	160	2021-09-05	baby	36	NULL	NULL	<2sec	pink	Milbemax Cat 0 - 2Kg (20)	1	NULL
8312819	22	RxQLD	Cat	British Short Hair	Blue	Female	2016-10-02	1	NULL	19596601	2017-01-14 11:30:46	3	0	19592527	2017-01-14 11:30:46	Reason: F3 Vax Reason: Client Present: Nurse: Healthy Pets Wellness Testing: Done Yes / No Vaccination Type: Intestinal worming: Heartworm Prevention: Flea Prevention: Tick control: Microchip: Insurance and Healthy Pets Plus: Behaviour concerns: Current medications: Current Diet: __________________________________________________________________________ History: doing well Examination: NAD on exa…	4103	1.59	38.6	122	5	0	n	NULL	NULL	1sec	pink	Popantel Tapewormer Tabs (100)	1	10977131
5148594	21	RxQLD	Cat	British Short Hair	Blue	Female	2008-09-15	1	NULL	6266707	2008-12-29 17:43:39	3	0	6286222	2008-12-29 17:43:39	Consulting Vet: Dr Shane Kennedy B.V.Sc Reason: Vaccination History: Owned for about 6 days ; prev on eye oint for cat scratch --right eye & Abics ;some occular d/c from the left eye last 2 days ; some sneezing Examine: Left eye--clear d/c with conjunctivitis ; HR 140; chest clear ;left eye--fluoro neg T/P/R: 38.8 o C . Body Condition Score: 5 Dental Grading: decid Diet: Hills Kitten--dry & moist…	NULL	1.6	NULL	NULL	NULL	NULL	NULL	NULL	NULL	NULL	NULL	Adjustment	1	NULL
6210228	6	RxVIC	Cat	British Short Hair	Chocolate	Female	2010-01-10	1	NULL	8720963	2010-04-25 10:36:28	3	0	8720708	2010-04-25 10:36:28	Reason: Vaccination History: New ktten got yesterday from brededer. Goingwell. No v/d. Hasn't eatne yet at home. On kitten food and wet and dry same as breeders. Has lots of fleas!! Has had1st vacc - f3; today he wants f4 bc other cat at home has chalmydia. Examination: MM pink <2. Hr 200 Fleas T 38.0 Treatment: F4 vacc (2nd shot) Adovacte Given 1/8th of a capstar (large dog one). To kill fleas. …	3156	1.6	38	200	NULL	NULL	NULL	NULL	NULL	NULL	NULL	Adjustment - RxWorks Use Only	1	789606
7208385	4	RxVIC	Cat	British Blue	Blue	Female	2012-07-13	0	NULL	14185515	2012-10-15 17:21:45	3	0	14184491	2012-10-15 17:21:45	Reason: 2nd Cat Vacc History: Very nice cat Examination: TPR nrml Good temperament Wormed O to use revolution or advocate Not going O/S => not FIVB vaccinated Laboratory: Assessment: Treatment: Plan: Booster in a month Book desex for both cats in 2mo	3148	1.6	NULL	NULL	NULL	NULL	NULL	NULL	NULL	NULL	NULL	Reminder Vax 12mth	1	720196
7492707	113	RxNSW	Cat	British Short Hair	NULL	Female	2010-03-02	1	NULL	20603606	2010-06-08 11:47:24	3	0	20603607	2010-06-08 11:47:24	Original Vet : Dr Angus Ross BVSc (Hons 1) MRCVS (N5965) Reason: Vaccination / Worming? BAR & EDUD well. NSF on PE Plan: Vax'd F3 as per breeders instructions. Discussed diet and desexing. Advised last 3rd vax at 18 wks. -------------------- Fees Charged: -------------------- Vax - F3 Adult Qty: 1 Sale Price $88.20	2081	1.6	NULL	NULL	NULL	NULL	NULL	NULL	NULL	NULL	NULL	F3 Vaccination	1	11218571
7495156	113	RxNSW	Cat	British Short Hair	Blue	Female	2011-03-11	1	NULL	20644841	2011-07-10	3	0	20644832	2011-07-10	Original Vet : Dr Angus Ross BVSc (Hons 1) MRCVS (N5965) Kitten food - Dry and canned - Mince 1.6 Bar and edud well; nsf on PE Plan: wormed. -------------------- Fees Charged: -------------------- Milbemax Cat 0 TO 2KG Qty: 1 Sale Price $9.40 Consultation-Sunday/ Public Holiday Qty: 1 Sale Price $85.00	2170	1.6	NULL	NULL	NULL	NULL	NULL	NULL	NULL	NULL	NULL	E0 Standard Consultation	1	11225925
7517272	118	RxNSW	Cat	British Blue	Blue	Female	2007-11-30	0	NULL	20826403	2008-03-07 16:42:17	3	0	20826397	2008-03-07 16:42:17	Original Vet : Dr. Rodney M Starr BVSc N2289 Reason: Vaccination & Microchip Reason: Vaccination History: No history of vomiting or diarrhoea; No coughing Examine: No abnormalities detected on physical examination Treatment: Vaccinated with Fort Dodge Fel-O-Vax 4. Nutrition; worming and flea control discussed with owners. Vetmap Nurse: HR 200 RR purring MM pink CRT1 Microchip Weight Weight & Temp…	2324	1.6	39.8	NULL	NULL	NULL	NULL	NULL	NULL	NULL	NULL	F4 Vaccination	1	11114189
7620570	2	RxQLD	Cat	British Short Hair	Blue	Female	2014-02-04	1	2017-08-26	15899607	2014-05-24 10:15:42	3	0	15907064	2014-05-24 10:15:42	Appointment Notes: Overdue reminders History: No cconers with O New cat in home - playing well Due for last F3 Examination: TPR WNL PE NAD Assessment: Treatment: Last F3 Plan: Desex 6 months - O has decided to desex Dispense more milbemax	NULL	1.6	38.6	160	2021-08-05	decid	NULL	NULL	NULL	NULL	NULL	F3 Vaccination (Healthy Pets)	1	NULL
7702939	55	RxVIC	Cat	British Short Hair	Blue	Female	2015-07-07	1	NULL	16737605	2015-10-20	3	0	16735979	2015-10-20	Reason: F3 History: Final kitten vacs; indoor only and supervised in yard. No current meds; wormed with milbemax last month. No v/d. Fed Royal Canin kitten dry food. EDUD wnl. Mchipped. Not desexed. Examination: NAD on exam. Kitten dentition only; no hernia; abdomen soft and comfortable; lovely coat; MSK nsf; eyes clear; ears clean. No heart murmur. Assessment: Healthy Treatment: F3 sc Start Advo…	3754	1.6	37.9	180	3	0	50	NULL	NULL	<2	pink	Advocate 0-4kg Orange Cat/Kitten x 3	1	10878262
7737887	83	RxVIC	Cat	British Short Hair	Blue Tortie	Female	2015-12-02	1	NULL	17064599	2016-03-21	3	0	17062080	2016-03-21	Reason: Vaccination Appointment Notes: Special payment terms exist History: Examination: Laboratory: Assessment: Treatment: Plan:	3431	1.6	NULL	NULL	NULL	NULL	NULL	NULL	NULL	NULL	NULL	Recall Reminder - Vaccination	1	11223673
7810703	234	RxNSW	Cat	British Short Hair	Lilac	Female	2015-03-29	1	NULL	23894934	2015-07-06 10:03:10	3	0	23890231	2015-07-06 10:03:10	Reason: Vaccination Appointment Notes: Overdue reminders History: Going well; up to date with worming; EDDU normal Examination: Vitals wnl Nad on ce Laboratory: Assessment: Clinically well Treatment: Plan: F3 1866129A	2528	1.6	NULL	NULL	NULL	NULL	NULL	NULL	NULL	NULL	NULL	Recall Reminder - Vaccination	1	12239379
8123009	59	RxQLD	Cat	British Short Hair	Blue	Female	2014-12-12	1	NULL	18085139	2015-03-24 09:26:35	3	0	18074849	2015-03-24 09:26:35	History: No concerns. No problems getting medication in. Seems much better. Examination: BAR. Clinical exam wnl. Wound over incision - healed; small area of granulation present still. No hernias palpable. Laboratory: Assessment: keep wound clean - recheck in one week to see if can have e-collar removed. Treatment: Plan:	4815	1.6	NULL	NULL	NULL	NULL	NULL	NULL	NULL	NULL	NULL	E1 Progress/Revisit	1	12617628
8253850	32	RxQLD	Cat	British Short Hair	White & Grey	Female	2015-12-06	1	NULL	19040930	2016-03-29 17:21:15	3	0	19039620	2016-03-29 17:21:15	Appointment Notes:*********** Patient name: Misty Booked Online: 27/03/2016 7:14:25 PM Service: Vaccination Only Reason: Last vaccination Is this pet a current Healthy Pets Plus member?: Yes Are you a current Friends For Life member?: No Species: Cat History: Examination: Laboratory: Assessment: Treatment: Plan:	4217	1.6	38.5	NULL	NULL	NULL	NULL	NULL	NULL	NULL	NULL	RCW Cat Pediatric Growth 2Kg	2	12722142
8260582	8	RxQLD	Cat	British Short Hair	Seal Poinr	Female	2015-12-08	0	NULL	19007872	2016-03-10 15:32:08	3	0	19006773	2016-03-10 15:32:08	Reason: Has Been Lethargic History: Have had kitten for a week; came from waterford pet barn Lots of fleas. Has desexed female at home also. Eating wet food more than dry. Examination: Hard faecal matter in abd MM pink/pale CRT 1-2 Normal heart sounds Lung sounds clear across all fields Coat and sking odd MS very good Ears clean Teeth well cleaned and well opposed PLN NAD PLR NAD BCS 4/9 Plan: Va…	NULL	1.6	NULL	NULL	NULL	NULL	NULL	NULL	NULL	NULL	NULL	Milbemax Cat 0 - 2Kg (20)	1	NULL
8260582	8	RxQLD	Cat	British Short Hair	Seal Poinr	Female	2015-12-08	0	NULL	19012063	2016-03-12 11:40:50	3	0	19010944	2016-03-12 11:40:50	vacc and microchip History: BILLING TO PET SHOP Haven't started using preventatives - other cats on advocate Also discussed FIV as other cats go outside Examination: NAD on physical exam Laboratory: Assessment: Treatment: Plan: --- 24/03/2016 09:25:51 AM CN5: Recall - Vaccination - Resolved -	NULL	1.6	NULL	NULL	NULL	NULL	NULL	NULL	NULL	NULL	NULL	Recall Reminder - Vaccination	1	NULL
8272459	21	RxQLD	Cat	British Short Hair	Blue & White	Female	2016-03-18	1	NULL	19209629	2016-06-25 11:39:43	3	0	19207442	2016-06-25 11:39:43	Reason: Vaccination & Health Check Appointment Notes: kaf History: F3 - 2nd Eddu ok no problem reported app ok Examination: TPR ok T 37.1 oC chest clear heart sound ok abod NAd hydration ok Mm pink crt <1s Dirty R ear base; cannel NAD L NAD Assessment: Healthy Treatment: Given F3 ; keep warm;. Kitten care Regular ear wash for 2 wks - if dirty - rV for cytolgoy. Offered ear cytolgoy +/- meds- o de…	4171	1.6	NULL	NULL	NULL	NULL	NULL	NULL	NULL	NULL	NULL	F3 Vaccination (Healthy Pets)	1	5120949
6235497	105	RxNSW	Cat	British Short Hair	Grey	Male	2008-10-11	1	NULL	8888672	2009-01-21	3	0	8887672	2009-01-21	Diagnosis: History: Examine: Treatment: Felovax 4 vaccination. 22/01/2009 T 39.9. Sore all over and dull since vaccination. 0.096ml Meloxicam s/c. ---Fees Charged------------------------------------------------------------ 1 x Felovax F4 $74.00 $74.00	2100	1.6	38.5	NULL	NULL	NULL	NULL	NULL	NULL	NULL	NULL	Adjustment - RxWorks Use Only	1	6519438
6584478	25	RxQLD	Cat	British Short Hair	Blue	Male	2011-04-01	1	NULL	10993027	2011-07-04 15:07:59	3	0	10991847	2011-07-04 15:07:59	Reason: New Patient History: - BIOP 7 days; from breeder - Sneezing; ocular d/c - Bright; eating/drinking/toileting normally Current Medication: - 1st vacc only? - Advantage applied by breeder Current Diet: - RC kitten dry; suggested raw chicken wings/necks also Examination: - Bilat yellow mucoid d/c and crusting; fluor neg - Sneezing; mild upper resp tract inspiratory stertor - Both ears excess …	NULL	1.6	39.7	NULL	2021-05-03	0	NULL	NULL	NULL	NULL	NULL	E0 Standard Consultation/Exam	1	NULL
6933201	108	RxNSW	Cat	British Short Hair	Blue & White	Male	2011-12-04	1	NULL	12643600	2012-03-28 09:48:49	3	0	12643596	2012-03-28 09:48:49	Reason: Eye Problem History: got from breeder 2 weeks ago. Has been sneezing daily since; owner thought normal. Got last vaccination 4 days ago. Past 3 days has had a sticky LEFT eye. Appetite and demeanour normal; playful; bright etc. Indoor kitten only. Already desexed. Objective: BAR Oral exam - deciduous teeth; upper R canine fractured No oral ulcerations Cardioresp exam normal; no murmur Abd…	2203	1.6	38.8	192	2021-05-03	0	20	NULL	NULL	<2	pink	E0 Standard Consultation	1	10876840
7027512	49	RxVIC	Cat	British Short Hair	Blue Lilac	Male	2012-02-01	1	NULL	13779812	2012-05-18 17:22:02	3	0	13807270	2012-05-18 17:22:02	Reason: Castrate Appointment Notes: sorry to squeeze this in... only time. u should be fine tho :) History: castrate Examination: acp / tem alfaxan and iso; had trouble intubating so decided to complete the sx by mask than cause trauma to the throat - standard castration otherwise. Laboratory: Assessment: Treatment: Plan: Examination: T- P- R- OMM Laboratory: PreGA Bloods: Anaesthesia: Premed: ml…	3171	1.6	NULL	200	NULL	NULL	NULL	NULL	NULL	<1	pink	Examination - No Charge	1	10922304
7631306	124	RxNSW	Cat	British Short Hair	Blue & White	Male	2011-02-27	1	NULL	22027358	2011-06-01 09:56:43	3	0	22027344	2011-06-01 09:56:43	Original Vet : Dr Chris Fernandes Reason: Eye Problem History: owner noted small red object in eye (left) last night; rinsed eye out;today; slightly squinting;mild green discharge; eating well; active Examine: slight geenish discharge at medial canthus; eye not inflammed; fluro neg. T38.8; mm=pink bar; Differential Diagnosis: mild conjunctivitis ? Treatment: f3 vac. Start tricin bid; owner to mon…	2228	1.6	NULL	NULL	NULL	NULL	NULL	NULL	NULL	NULL	NULL	!Miscellaneous Food	1	12246886
7778753	53	RxVIC	Cat	British Short Hair	Blue	Male	2016-07-11	0	NULL	17496926	2016-10-22 10:02:59	3	0	17496296	2016-10-22 10:02:59	Reason: H/C & Vacc Mh21/10 Appointment Notes: Overdue reminders QAR cf last visit. Smelly breath and anus. Anus is inflammed and slightly dilated. T 38.0. Soft; very smelly faeces on thermometer. No V+ or D+. Abdo NAD on palpation; no increase in gut sounds; intestinal loops appear WNL. Wormed with milbemax kitten; worm again in 2 weeks. O was told to do monthly; has been doing so with Profender.…	NULL	1.6	NULL	NULL	NULL	NULL	NULL	NULL	NULL	NULL	NULL	Milbemax Cat 0 - 2Kg (20)	1	NULL
7852481	105	RxNSW	Cat	British Short Hair	Blue	Male	2016-01-26	1	NULL	24266909	2016-05-03 09:24:53	3	0	24265401	2016-05-03 09:24:53	Appointment Notes:*********** Patient name: Tyson Booked Online: 2/05/2016 11:03:05 PM Service: Unwell Reason: Appears to be in pain when picks up Is this pet a current Healthy Pets Plus member?: Yes Are you a current Friends For Life member?: Yes Species: Cat History: was vaccinated yesterday; and since last night has been screaming when picked up and doesn't like being patted Examination: Pain …	2100	1.6	NULL	NULL	NULL	NULL	NULL	NULL	NULL	NULL	NULL	Discount Scheme	1	17337623
7855039	107	RxNSW	Cat	British Short Hair	Blue	Male	2016-01-27	1	NULL	24272536	2016-05-08 10:12:24	3	0	24270937	2016-05-08 10:12:24	Reason: 10.00 Dr Health Check History: Bought from breeder a month ago; said had vacc up until then. Breeder still hasn't sent paperwork to O. Has some sort of spot on at home. Indoor only. Examination: BAR; heart/lungs ok; abdo ok. Two testicles. Laboratory: Assessment: Treatment: Felovax F4 B#5180136A Plan: F4 Rem 12mth Discussed HPP	2140	1.6	38.6	NULL	5	0	NULL	NULL	NULL	<2	pink	GXL0140 PB Punchbowl - $30 Off Pro Service	1	17338902
7913722	127	RxNSW	Cat	British Short Hair	Ginger	Male	2016-10-15	1	NULL	24813286	2017-01-20 10:09:45	3	0	24806674	2017-01-20 10:09:45	Reason: Free Kitten Check + Vax Appointment Notes: Overdue reminders History: Going well with Bella at home although she ignores him alot and is a little rough with him Eating well No V+/D+ Haven't womred yet Scratching around ears Examination: Internal pinna tips have a couple of scabs and vertical ear canals have black/brown discharge Bite good Heart nromal Abdo palp normal 2 descended testes B…	2155	1.6	NULL	NULL	NULL	NULL	NULL	NULL	NULL	NULL	NULL	Drontal Cat 4Kg Tabs (60)	0.5	17319539
7962579	30	RxQLD	Cat	British Short Hair	Grey	Male	2014-02-28	1	NULL	16799803	2014-06-19 10:18:40	3	0	16799603	2014-06-19 10:18:40	Reason: General Check Up Appointment Notes: Go over HPP and check vax date due Client Present: Jackie and Amy Nurse: Jodie Healthy Pets Wellness Testing: Done Yes / No Vaccination Type: Intestinal worming: Heartworm Prevention: Flea Prevention: none Tick control: Microchip: Insurance and Healthy Pets Plus: none Behaviour concerns: none Current Diet: Royan canin dry food and some soup HISTORY: Wel…	4215	1.6	NULL	NULL	NULL	NULL	NULL	NULL	NULL	NULL	NULL	E0 Standard Consultation/Exam	1	12554259
8251097	7	RxQLD	Cat	British Short Hair	Blue	Male	2015-10-20	1	NULL	18916354	2016-01-23 09:21:10	3	0	18915728	2016-01-23 09:21:10	Reason: Petbarn Free Health Check History: From breeder; owned 7d Settling in well; indoor only Eddu well happy/active Preventatives: f3 due booster on monday - booked in with breeder whose husband is vet? Heartworm: nil Worming: had worming tab last week - advised due monthly Flea prev:none; indoors only Current diet: Cooked chicken; chicken necks; advance dry food; asorted wet; advised to cut o…	NULL	1.6	38.9	180	NULL	0	NULL	NULL	NULL	<2	pink	Auracol Ear & Skin 20ml	1	NULL
36306CA	110	RxNSW	Cat	British Blue	Blue	Male	2010-04-06	1	NULL	705244CA	2010-07-06 10:00:35	3	0	704875CA	2010-07-06 10:00:35	Original Vet : Dr Christie Budd; B.V.Sc. (N5506) Reason: Vaccination Appointment Notes: also want to get a green coreen ave tag. History: EDDU: Diet: Parasite control: Examine: HR: PR: mm: CRT: RR: Cardiorespiratory System:nad Gastrointestinal system:nad Integument:very thick shiny Occular system:nad Genitourinary system:2 testicles present Neurological system:nad Musculoskeletal system:nad Diffe…	2750	1.6	37.9	NULL	NULL	NULL	NULL	NULL	NULL	NULL	NULL	E0 Wellness Health Exam (Health)	1	509431CA
7288261	105	RxNSW	Cat	British Short Hair	White	Female	2013-04-23	1	NULL	14623647	2013-07-27 09:00:43	3	0	14623039	2013-07-27 09:00:43	Reason: 2nd Vaccination Appointment Notes: general check History: O had for 3 w or so Has been well at home; noissues; 100 % indir; fet wet and dry wth micen roo Examination: All ok on PE apart from irregular heart beat on occ; no PD No murmur Elect to monitor All else aok on OE Lvely kitten and O Laboratory: Assessment: Treatment: F4 518124 A 03 Jul 14 Plan: R/v 4 w for last vax O wormds at home…	2093	1.61	NULL	NULL	NULL	NULL	NULL	NULL	NULL	NULL	NULL	Reminder Vax 4w	1	11044942
7434131	103	RxNSW	Cat	British Short Hair	Lilac	Female	2013-10-12	1	NULL	21832853	2014-02-07	3	0	21832728	2014-02-07	Reason: Vaccination Appointment Notes: Overdue reminders History: O concern kitten not use scratching posts - 2 scratching posts - instead of furniture Jumping onto kitchen benches Behavioural issues rather than medical Examination: BAR vitals WNL T not taken Lively kitten Laboratory: Assessment: Treatment: F4 Nails trimmed Feliway spray Plan: Spray around posts with feliway. Position in differan…	1455	1.61	NULL	NULL	NULL	NULL	NULL	NULL	NULL	NULL	NULL	F4 Vaccination HPP	1	11043832
7777316	61	RxVIC	Cat	British Blue	Blue	Female	2016-06-18	1	NULL	17482596	2016-10-08 09:11:11	3	0	17482068	2016-10-08 09:11:11	Reason: Final kitten vaccination History: Has been going well at home - very active little kitten - eating kitten wet food and dry now and seems to enjoy this betetr than the mince that the breeder had her on - not microchipped! Examination: BAR Chest auscultation and abdominal palpation WNL Eyes and ears WNL Joints comfortable on palpation Laboratory: nil Assessment: Clinically healthy Treatment…	3136	1.61	37.4	152	5	0	16	NULL	NULL	1sec	pink	Revolution Pup & Kit Pink x 15	1	11069261
7865721	85	RxVIC	Cat	British Blue	Blue	Female	2017-02-27	0	NULL	17962605	2017-06-07 17:26:10	3	0	17961485	2017-06-07 17:26:10	Appointment Notes:*********** Patient name: CHIPS Reason: final kitten vac History: fed ziwipeak pellets & canned food Examination: BAR; m/c scans ok; looks like all deciduous dentition. Gen good condition; healthy haircoat Laboratory: Assessment: discuss desex in 2 months Treatment: F3 vac & deworm Plan: empower owner to update details on m/c registry/website	3006	1.61	NULL	165+	NULL	NULL	24+	NULL	NULL	NULL	pink moist	VAR-Examinations	11.6	12340100
7603477	31	RxQLD	Cat	British Short Hair	Blue	Female	2013-09-11	1	NULL	15602444	2013-12-16 09:27:35	3	0	15600233	2013-12-16 09:27:35	History: Doing well on R.C diet Examination: BAR GPE good Abdo soft Chest clear LN-nad Laboratory: Assessment: Well for vacc Treatment: Given FIV Plan: next vacc 2weeks FIV amd F3	4155	1.62	38.2	150	2021-09-04	0	24	NULL	NULL	1	p+m	Reminder FIV 2wk	1	11176531
7809340	108	RxNSW	Cat	British Short Hair	Lilac	Female	2015-02-22	1	NULL	23861629	2015-05-29 19:04:46	3	0	23857651	2015-05-29 19:04:46	Reason: Any - Health Check History: BIOP 1mth From breeder Indoors only Had F3 14/4/15 Diet: whiskas wet & dry - some dry out Kitten milk On advocate Examination: Lovely kitten BAR BCS 5/9 Coat clean Eyes NAD Mouth NAD RR 24; HR 180; nil murmur Not tense on abdo palp; some formed faeces palpated BT 39.0 Laboratory: Assessment: Healthy for vax Disucssed worming & tapeworm tx q 3-6mths if indoor on…	NULL	1.62	39	180	2021-09-05	0	24	NULL	NULL	1s	pink,moist	F3 Vaccination	1	NULL
7136136	59	RxQLD	Cat	British Blue	Blue	Male	2012-03-13	1	2014-09-27	13852217	2012-06-27 09:41:51	3	0	13879199	2012-06-27 09:41:51	Reason: Recheck Eye Appointment Notes: LW History: see previous; seems normal now Examination: eye completely normal; no inflammation or discharge; holding eye open normally Laboratory: Assessment: healed Treatment: nil Plan:	4815	1.62	NULL	NULL	NULL	NULL	NULL	NULL	NULL	NULL	NULL	Discount Scheme	1	10881223
7496310	113	RxNSW	Cat	British Short Hair	NULL	Male	2011-10-21	1	NULL	20665362	2012-01-21	3	0	20665346	2012-01-21	Original Vet : Dr Angus Ross BVSc (Hons 1) MRCVS (N5965) Reason: 2nd Vax; Some Constipation Appointment Notes: LM 1.62 Bar and edud well; constiapted and tenesmus; nsf on PE excpet for grossly constipated. LAt abdo rad- all colon ADR: Revied repeat rads- ongoing constipation. Still working towards cleaning out the last of the constipation. Advised owners taknig time ?Ongoing disease. Estimate cos…	2074	1.62	NULL	NULL	NULL	NULL	NULL	NULL	NULL	NULL	NULL	!Miscellaneous Medication	1	11228155
7863377	85	RxVIC	Cat	British Short Hair	Blue	Male	2016-12-31	0	NULL	17903571	2017-04-12 15:17:09	3	0	17902781	2017-04-12 15:17:09	Reason: due 2nd vaccination History: BWO 2 months; EDDU all ok; D+ for 2d last week - resolved with hills digestive care. Norm diet is hills kitten Examination: BAR; m/c scans ok. clin wnl Laboratory: Assessment: possibly sl underweight... Client is restricting feeding based on assumption that this will prevent diarrhoea... Suggest incr food intake moderately Treatment: F3 vac & deworm Plan: Retu…	3000	1.62	NULL	160+	2	NULL	24	NULL	NULL	<2	moist pink	Recall Reminder - Vaccination	1	12338909
7991488	24	RxQLD	Cat	British Short Hair	Blue	Female	2014-04-04	1	NULL	17071564	2014-07-21 15:54:09	3	0	17069131	2014-07-21 15:54:09	Reason: Vaccination History: has been well. Had smelly breath when they first got her but it is getting better. Getting fed RC kitten food. Examination: bAR. Ears clean; eyes clear. Teeth fine. Peripheral LNs all normal. Chest nad. Abdo nad. Skin nad. Musculoskeletal nad Laboratory: Assessment: healthy Treatment: vaccinated with fel-o-vax f3 Plan: have worming paste at home for her. Rec desexing …	4077	1.63	39	200	5	0	60	0	NULL	<2s	pink	Recall Reminder - Vaccination	1	11010433
52550CA	110	RxNSW	Cat	British Short Hair	Lilac	Female	2014-03-03	1	NULL	865624CA	2014-06-05 18:21:22	3	0	865241CA	2014-06-05 18:21:22	Original Vet : Dr Tarren Burns; B.V.Sc (N9841) Reason: Vaccination Appointment Notes: mk new kitten kitten BOOK pls History: EDDU:n Had one vac already. Parasite control: up to date. Examine: Cardiorespiratory System:n Gastrointestinal system:n Integument:n Ocular system:n Genitourinary system:n Neurological system:n Musculoskeletal system:n Treatment: F3 Vaccination sc left flank Batch: B1866117…	2747	1.63	NULL	NULL	NULL	NULL	NULL	NULL	NULL	NULL	NULL	F3 Vaccination	1	25662CA
7496310	113	RxNSW	Cat	British Short Hair	NULL	Male	2011-10-21	1	NULL	20666222	2012-01-29	3	0	20666205	2012-01-29	Original Vet : Dr Angus Ross BVSc (Hons 1) MRCVS (N5965) Reason: Recheck Colon And Eyes 16.3 Bar and edud wel; passed 2 small amt faece;s nsf on pE epxcet for mod faecal build up again. Plan: rpt rads- build up but not as bad as prev. Plan: 1/2 dulcolax and increase lactulose to 1.5ml bid. Call tomorrow. -------------------- Fees Charged: -------------------- Dulcolax 5mg Tablet Qty: 1 Sale Price…	2074	1.63	NULL	NULL	NULL	NULL	NULL	NULL	NULL	NULL	NULL	!Miscellaneous Medication	1	11228155
7659278	56	RxVIC	Cat	British Blue	Blue	Male	2014-11-02	0	NULL	16372772	2015-02-02 17:22:32	3	0	16371722	2015-02-02 17:22:32	Reason: Ringworm? Appointment Notes: Has had cat for 2 weeks; daughter and husband have both come up with what they think is ringworm; breeder had also told them kitten had previously had a fungal infection RM History: All kittens in litter had a 'fungal' infection; not sure if was ringworm or yeast infection (high chance was ringworm given litter of kittens). Owner's daughter and husband have sk…	3844	1.63	NULL	NULL	2021-09-04	0/4	normal	NULL	NULL	< 2 sce	pink	Milbemax Cat 0 - 2Kg (20)	1	11071991
7782450	61	RxVIC	Cat	British Short Hair	Black Smoke	Male	2016-08-21	1	NULL	17599474	2016-12-08 18:09:59	3	0	17599377	2016-12-08 18:09:59	Reason: Revisit Reason: History: recheck ringworm Examination: still flu positive but much improved; only a couple of patches on tail/face/over shoulders Laboratory: Assessment: Treatment: increase dose of grisovin to 1/2 a tablet once daily. (as per MVSC skin specialists; over 12 weeks 50mg/kg) Plan: Recheck at next vacc in about 2 weeks	3138	1.63	NULL	NULL	NULL	NULL	NULL	NULL	NULL	NULL	NULL	Hills Cat I/D 156g (24)	2	12305265
7767303	4	RxVIC	Cat	British Short Hair	Grey & White	Female	2016-04-26	0	NULL	17424094	2016-08-11	3	0	17423880	2016-08-11	Reason: 2nd Vaccination History: Os have had Snow for 2 mnths. Diet: whiskas wet and dry. EDUD normally though did have Dx for a week when they initially got her (after giving her a worming tab). Eats and poos a lot according to Os. Predominantly indoor. Snow is overdue for her 12 week vacc. Had vacc done at 8 weeks; sighted this. O has advocate at home. Examination: BAR Temp not taken HR regular…	3147	1.65	NULL	NULL	NULL	NULL	NULL	NULL	NULL	NULL	NULL	Recall Reminder - Vaccination	1	12278276
7788152	115	RxNSW	Cat	British Short Hair	Blue Tortie	Female	2014-10-07	1	NULL	23631773	2015-01-10 10:43:57	3	0	23630913	2015-01-10 10:43:57	Reason: Vaccination History: Examination: Laboratory: Assessment: Treatment: Plan:	2195	1.65	38.6	NULL	NULL	NULL	NULL	NULL	NULL	NULL	NULL	Recall Reminder - Vaccination	1	17289570
7796344	103	RxNSW	Cat	British Short Hair	Silver	Female	2015-01-14	1	NULL	23823016	2015-04-17	3	0	23819991	2015-04-17	Check UP (Just got cat from breeder) History: O got kitten last week. UTD with vacc & flea/worm prevention & has been spayed by breeder. Indoor cat 24/7 No hx of coughing/sneezing or Vx/diarrhoea Cat has settled well in new environment. Examination: Clear eyes; ears and nose No murmurs/arrhythmias auscultated Clear lung sounds No pain on abd palpation; no hernias on abd present LNs normal Skin un…	2033	1.65	38.9C	>160	2021-05-03	1 (deciduous)	32	0	NULL	<2s	Pink moist	E0 Standard Consultation	1	17301205
8272459	21	RxQLD	Cat	British Short Hair	Blue & White	Female	2016-03-18	1	NULL	19214682	2016-06-28	3	0	19212470	2016-06-28	Reason: Ears Appointment Notes: kw History: Recheck Itchy ear esp R ear No problem with vac Eddu ok no V/D/S/C Examination: TPR ok T 38.6 oC mm pink erupting adult teeth incisors. LNs NAD chest clear heart sound ok abod NAD Hydration ok Ear: R dirty; mild inflammated ear cannel with wax L ear mild dirty Ear cytolgoy R : cocci +ve yeats +ve L NAD Laboratory: Assessment: Malassezia Otitis externa R…	4171	1.65	NULL	NULL	NULL	NULL	NULL	NULL	NULL	NULL	NULL	Cytology 10 DiffQuik	1	5120949
5028566	5	RxVIC	Cat	British Blue	Blue	Male	2012-02-25	0	NULL	13794474	2012-05-26 11:33:43	3	0	13821828	2012-05-26 11:33:43	Appointment Notes: Special payment terms exist History: Examination: Laboratory: Assessment: Treatment: Plan:	3191	1.65	NULL	NULL	NULL	NULL	NULL	NULL	NULL	NULL	NULL	Reminder Vax 4w	1	668496
7496310	113	RxNSW	Cat	British Short Hair	NULL	Male	2011-10-21	1	NULL	20667094	2012-02-06 09:37:55	3	0	20667077	2012-02-06 09:37:55	Original Vet : Dr Jennifer Smith BVSc(Hons) (N7985) Reason: Recheck Appointment Notes: LM Examine: BAR; abdo soft and no faeces palpable. Has been passing good faeces 4 times daily - thumb size solid but not rock hard. Starving hungry - eating dog biscuits Plan: Recheck on friday after increasing z/d food. Recheck neck week Consider 1. Adding kitten/z/d biscuits vs reducing meds. ----------------…	2074	1.65	NULL	NULL	NULL	NULL	NULL	NULL	NULL	NULL	NULL	!Miscellaneous Food	3	11228155
7780539	54	RxVIC	Cat	British Short Hair	(none)	Male	2016-08-17	1	NULL	17583233	2016-11-24	3	0	17583232	2016-11-24	Reason: Vaccination History: Second kitten vacs; no concerns; indoor only; no v/d; EDUD wnl; feeding RC kitten dry food and some wet. Needs worming. Plan on castrating. Examination: See notes Assessment: Healthy for vacs Treatment: F3 sc Advocate monthly Plan: Final f3 in 3-4 weeks then yearly; advocate monthly showed how to apply first dose in consult.	3134	1.65	37.7	150	3	0	50	NULL	NULL	<2	pink	Advocate 0-4kg Orange Cat/Kitten x 3	1	12281966
5709633	43	RxVIC	Cat	British Short Hair	Blue Point	Female	2009-04-05	0	NULL	6619749	2009-07-20 17:41:32	3	0	6643339	2009-07-20 17:41:32	Reason: vaccination History: from pets paradise. Had first F4 at 6 wks of age. Been well at home; no owner concerns. Examination: TPR normal; alll fine physical exam. O up to date with worming and revolution; has both at home. Is going to be indoor only cat. Assessment: ok Treatment: vaccinated F4 Plan: recommend final vacc in 4 weeks; spey at 5-6 months.	NULL	1.66	NULL	NULL	NULL	NULL	NULL	NULL	NULL	NULL	NULL	Reminder Vax 4w	1	NULL
7605197	108	RxNSW	Cat	British Short Hair	Sillver Tabby	Female	2013-11-13	1	NULL	21849897	2014-03-04 18:07:44	3	0	21849294	2014-03-04 18:07:44	Reason: Sneezing; Eye Problem History: Hx of oral ulcers since BIOP - ulcer has improved w meds Started sneezing 10d ago Last wed - developed occ discharge bilaterally. Since resolved w salt baths. Has had loose; smelly yellow stools sinve BIOP but got particularly bad on Thurs - os noticed inc freq & sml amounts (3-4times/day) w no straining; no blood or mucus. Started to improve sl last day or …	2049	1.66	38.3	NULL	NULL	NULL	NULL	NULL	NULL	NULL	NULL	RCW Cat Pediatric Growth 100g (12)	2	11102160
7909783	79	RxQLD	Cat	British Short Hair	Blue	Female	2010-09-23	1	2012-09-08	16552776	2010-12-30 10:26:29	3	0	16552758	2010-12-30 10:26:29	Original Vet : Graham Maskiell Reason: Vacf3; FIRST VACC 18/11 F3 ; is desexed certificated sighted; no tattoo; on advocate -------------------- Fees Charged: -------------------- ZFeline 3 Fevacc 3 In 1 Qty: 1 Sale Price $22.30 Health Care Check - Qty: 1 Sale Price $54.55	NULL	1.66	NULL	NULL	NULL	NULL	NULL	NULL	NULL	NULL	NULL	Fevac 3 Vaccine (20)	1	NULL
8275816	21	RxQLD	Cat	British Short Hair	Lilac Bi Colour	Female	2016-03-06	1	NULL	19184483	2016-06-13 08:58:39	3	0	19182415	2016-06-13 08:58:39	Reason: New Kitten Health Check Appointment Notes: Lily Hurwood belonging to Althea Hurwood coming for Check up. Sorry booked by Jey and not sure how to add new patient. British Shorthair kitten. History: New kitten BIOP 3 days. From breeder. Has been well at home. EDDU normally. No concerns. Will be indoors only; possibly onto balcony. Diet: RC + Black Hawke + roo and chicken mince Prophylaxis: …	4101	1.66	NULL	NULL	NULL	NULL	NULL	NULL	NULL	NULL	NULL	Discount Scheme	1	5114511
7911249	234	RxNSW	Cat	British Short Hair	Tabbie	Female	2016-09-28	1	NULL	24796616	2017-01-05 16:31:40	3	0	24790369	2017-01-05 16:31:40	Reason: Vaccination History: had 2 weeks; no vdcs; eddu normal; feeding rc dry kitten food; due for worming/flea; unsure when vaccines were - have them on a card at home; will call to update us please put dates on the file Examination: bar; nad on ce Laboratory: nil Assessment: healthy Treatment: F3 SC; wormed; advantage applied Plan:pending previous vaccines - booster in 1 year or 1 month; will …	2527	1.67	38.8	144	2021-05-03	0	28	NULL	NULL	<2	pink	Advantage 0-4kg Orange Cat/Kitt Single	1	17369527
7496405	222	RxQLD	Cat	British Short Hair	Grey	Female	2013-02-25	1	NULL	15240990	2013-06-13 08:22:37	3	0	15240725	2013-06-13 08:22:37	Reason: Last Kitten Vax Appointment Notes: also flea prev & worming alr History: Examination: 3rd vacc F4; all good; milbemax and revolution given. Laboratory: 518124A Assessment: Treatment: Plan:	4352	1.68	38.3	140	2021-09-04	0	70	NULL	NULL	<2	pink	Milbemax Cat 0 - 2Kg (20)	3	6512547
8123009	59	RxQLD	Cat	British Short Hair	Blue	Female	2014-12-12	1	NULL	18074534	2015-03-17 15:15:39	3	0	18064309	2015-03-17 15:15:39	Reason: Health Check And Check Wound History: just purchased from breeder; seroma was there when she bought her. Bar. Examination: bar; raised 3 cm mass over incision site. Pungent feel; 2 small ulcers on top of the mass; slight clear discharge from both eyes; rest wnl Laboratory: Assessment: seroma Treatment: E collar for the week- can take off to feed but straight back on Amoxiclav 50mg tab bid…	4815	1.68	38.7	200	5	0	sniff	4	good	<2	pink	E0 Standard Consultation/Exam	1	12617628
6587155	24	RxQLD	Cat	British Short Hair	Blue	Female	2011-04-01	1	NULL	11022530	2011-07-23 12:01:33	3	0	11020965	2011-07-23 12:01:33	Reason: Vaccination. Appointment Notes: new kitten. Will get rest of details on arrival. KF History: extremely cute kitten. Already had 1st 2 vacc's. Will be starting advocate and milbemax today and collected enough worming for mthly doses until 6 mths age. No problems to report. From breeder down south (vic I think) Assessment: gorgeous - no obvious medical concerns on exam. Healed lateral flank…	4078	1.7	38.8	164	5	NULL	NULL	NULL	NULL	< 1 sec	pink	Advocate 0-4kg Orange Cat/Kitten x 3	0.33	5210400
7081262	221	RxQLD	Cat	British Short Hair	Chocolate	Female	2007-10-01	1	NULL	13648577	2008-01-12 09:51:11	3	0	13678381	2008-01-12 09:51:11	Original Vet : Dr Leanne Crothers Reason: Vaccination F4 ---12/01/2008 09:51:48 LEC: Healthcare Flea - Deferred until 13/01/2008 Worming - Deferred until 13/01/2008 -------------------- Fees Charged: -------------------- zzVaccination F3 Qty: 1 Sale Price $63.60	4350	1.7	38.2	NULL	NULL	NULL	NULL	NULL	NULL	NULL	NULL	F3 Vaccination	1	10961238
7113955	221	RxQLD	Cat	British Short Hair	Tortoiseshell	Female	2008-05-03	1	2008-10-08	13663737	2008-08-09 10:46:15	3	0	13693278	2008-08-09 10:46:15	Original Vet : Dr Leanne Crothers Reason: Free Kitten Health Check Appointment Notes: purchased from Pet's Galore Examine: sneezing and generalised gingivitis - poss low grade cat flu infection - temp normal; umbilical hernia ; flicking ears in consult - no ear mites seen but mild otits externa - yellow waxy discharge - owner to clean ears at home -------------------- Fees Charged: --------------…	4350	1.7	38.6	NULL	NULL	NULL	NULL	NULL	NULL	NULL	NULL	Clean Ear Soln. 125Ml + Appli. *DISC*	1	10961088
7279471	111	RxNSW	Cat	British Blue	Blue	Female	2010-03-17	1	NULL	14522820	2010-07-03 09:29:25	3	0	14522820	2010-07-03 09:29:25	Original Vet : Marcus Holdsworth Reason: 2nd Kitten Vaccination History: 1st Kitten Vax Fevac F3 (by breeder); on revolution for fleas Examine: AOK Treatment: F3 Companion and 1/4 popantel tape and ilium drops NB! Quoted for for desex and vax mid august (19th) -------------------- Fees Charged: -------------------- Ilium Ear Drops Qty: 1 Sale Price $8.40 Feline Influenza/enteritis Qty: 1 Sale Pri…	2320	1.7	38.6	NULL	NULL	NULL	NULL	NULL	NULL	NULL	NULL	Discount	1	11041246
7297355	4	RxVIC	Cat	British Short Hair	Blue & Silver	Female	2012-12-28	1	NULL	14515194	2013-04-15 19:31:18	3	0	14515067	2013-04-15 19:31:18	Reason: Cold; Snufling History: O recently bought kitten from breeder over the weekend. Has since developed a sneeze w/ discharge (mainly yellow). EDUD normal. Also interested in getting on a preventative tx. Examination: BAR - lovely little kitten; very active and 'happy' White/yellow discharge around nostrils and medial canthus of eyes (L worse than R). Sneezed multiple times during consult. No…	3146	1.7	39	160	2021-09-04	0	NULL	NULL	NULL	<2	pink	Vibravet-100 Paste 2.5Gm (20) (doxycycline )	1	710627
7533170	223	RxQLD	Cat	British Short Hair	Blue	Female	2009-10-22	1	NULL	14980228	2010-02-04	3	0	14980228	2010-02-04	WEIGHT: 1.7 HISTORY: had some D# but started back on metron adv keep going for another 4 days or so. Clinical Exam: all ok; still small for age - increase feeding as still on half a cup - should be on whole cup. T normal no mites. F3 revolution; revolution; milbemax -------------------- Fees Charged: -------------------- Milbemax Milbemax Cat Tabs 0-2kg Qty: 1 Sale Price $8.05 Iams Iams Kitten 3.…	4350	1.7	NULL	NULL	NULL	NULL	NULL	NULL	NULL	NULL	NULL	!Miscellaneous Food	1	11212593
7660888	55	RxVIC	Cat	British Short Hair	Blue	Female	2014-11-21	1	NULL	16394275	2015-02-25 17:38:06	3	0	16393070	2015-02-25 17:38:06	Reason: Free Health Check Appointment Notes: Has runny eye; only purchased on Saturday History: O bought Mishka from a breeder on Saturday. She had her second vaccination on Friday. Mishka has had green discharge from one eye since O picked her up; but now the other eye has started in the last few days. Also sneezes occasionally. Examination: BAR Resp: NAD; chest sounds clear; no nasal discharge.…	3754	1.7	NULL	128	2021-09-05	0	28	NULL	NULL	1s	pink	Examination - No Charge	1	12257348
7695419	232	RxNSW	Cat	British Short Hair	Lilac	Female	2010-11-01	1	NULL	22561841	2011-02-10 08:45:20	3	0	22561774	2011-02-10 08:45:20	Original Vet : Dr Catherine Moss N8724 Reason: Diarrheoa Appointment Notes: and blood in stools Subjective: Obtained from breeder; feeding whiskas wet and dry food; diarrhoea for past 3 weeks; some frank blood; yellow soft semi formed faeces. Wormed 3 weeks ago and regularly prior to that. Drinking and urinating lots - approx 6-8 urinations/day. Objective: BCS: 2.5/5 Color/CRT:pink; slightly tack…	NULL	1.7	NULL	NULL	NULL	NULL	NULL	NULL	NULL	NULL	NULL	Laboratory Fees	1	NULL
7794556	109	RxNSW	Cat	British Short Hair	Lilac	Female	2014-12-15	1	NULL	23804114	2015-03-27 10:32:56	3	0	23801549	2015-03-27 10:32:56	Reason: 2nd Vaccination Appointment Notes: ma... History: in good health Examination: eyes and ears ok teeth and bite normal- heart ok no abd issues temp normal Laboratory: Assessment: Treatment: vaccd and wormed today Plan:	2320	1.7	37.8	150	NULL	NULL	NULL	NULL	NULL	1 sec	pink	Milbemax Cat 0 - 2Kg (20)	1	17298209
7850129	121	RxNSW	Cat	British Short Hair	Blue	Female	2015-11-23	1	NULL	24219006	2016-03-16 16:10:05	3	0	24218334	2016-03-16 16:10:05	Reason: Vaccination Appointment Notes: New kitten PE and history: one other of same breed at home but older; going well; EDDU normally. Relaxed. Treatment: F3 Plan: final kitten vacc; already speyed	2500	1.7	NULL	NULL	NULL	NULL	NULL	NULL	NULL	NULL	NULL	Reminder Vax 12mth	1	12614261
7916954	112	RxNSW	Cat	British Short Hair	Blue	Female	2016-11-22	1	NULL	24868818	2017-03-13 11:26:58	3	0	24861304	2017-03-13 11:26:58	Reason: Vaccination Appointment Notes: Special payment terms exist; Overdue reminders History: EDDU: Normal Diet: Dry food tinned food Kitten + tuna in brine; shredded chees Vaccination: Has had one with breeder Worming: Due today Desexing: Planning to at 6 months Inside and outside Examination: Thoracic auscultation NAD Abdominal palpation NAD LNs normal Eyes/ears/skin NAD BAR Treatment: F3 FIV …	2355	1.7	38.8	180	2021-09-05	NULL	NULL	NULL	NULL	<1s	pink	Milbemax Cat 0 - 2Kg (20)	1	11080088
7942541	132	RxNSW	Cat	British Short Hair	Blue	Female	2017-09-10	1	NULL	25160266	2017-12-16 09:00:37	3	0	25147829	2017-12-16 09:00:37	Reason: Second Vax SEC - Sonya El-Chami History: Owner has had kitten for 1 month All is going well Eddu\ On royal canin kitten wet and dry food - also mince Objective: Kitten = bar Hr = 140 mucmem = pink crt = 1 sec temp = 38.5c Normal abdominal palpation Chest sounds = clear Ears nice and clean BCS 3/5 DG = temp teeth Treatment: F4 GIVEN ( F4: 5180142A) - BOOSTER IN 1 MONTH RECOMMENDED ADVOCATE…	2033	1.7	NULL	NULL	NULL	NULL	NULL	NULL	NULL	NULL	NULL	Discount: Care Plan	1	17384759
8040007	67	RxQLD	Cat	British Short Hair	Blue	Female	2014-10-09	1	NULL	17731139	2015-02-07 10:00:07	3	0	17730907	2015-02-07 10:00:07	History: Indoor only Examination: BAR; mm pink; CRT <2s; heart and lungs normal. NAD on PE. Seems quite small for 17 weeks Laboratory: Assessment: Treatment: F4 vacc; popantel tapewormer Plan: Start advocate and popantel Recommend HPP	4516	1.7	NULL	NULL	NULL	NULL	NULL	NULL	NULL	NULL	NULL	Recall Reminder - Vaccination	1	12595184
8040007	67	RxQLD	Cat	British Short Hair	Blue	Female	2014-10-09	1	NULL	17732139	2015-02-08 09:11:57	3	0	17731898	2015-02-08 09:11:57	Reason: Wobbly Appointment Notes: Overdue reminders History: Vaccinated yesterday. Acute onset of wobberly this morning. Growling at o when tried to pick up. Seems to be getting better Not applied advantix or other flea control. No tick search at home. Examination: Cat is BAR in consult. Ambulating normally. No ataxia. Negative tick search. Normal proprioception. Able to jump of chair. HR 150 nad…	4516	1.7	NULL	NULL	NULL	NULL	NULL	NULL	NULL	NULL	NULL	E6 Sunday	1	12595184
8064149	86	RxQLD	Cat	British Short Hair	Blue	Female	2012-02-09	1	NULL	17685469	2012-06-05 09:12:10	3	0	17685398	2012-06-05 09:12:10	Original Vet : Camille Stephenson Reason: Recheck CS Final Vax Appointment Notes: aw; has vax book History: Flu sympts settled quickly with tx. Adv re Flu poss carrier state Examine: GPE good - NAD Follow Up: Final F3 vaccination -------------------- Fees Charged: -------------------- Feline 3 Vaccination Qty: 1 Sale Price $0.00 Vaccination Feline 3 Qty: 1 Sale Price $84.00 Zoom Groom Cat Qty: 1 …	4005	1.7	38.3	NULL	NULL	NULL	NULL	NULL	NULL	NULL	NULL	!Miscellaneous Merchandise	1	12612819
8203664	21	RxQLD	Cat	British Short Hair	Blue	Female	2015-05-18	1	NULL	18599419	2015-09-01 10:34:09	3	0	18598173	2015-09-01 10:34:09	Reason: Final Vaccination Appointment Notes: kw History: 3rd F3 eddu ok app good ;no V/D/S/C Examination: TPR ok vitals good LNs NAD chest clear heart sound ok abdo NAD hydration ok Nasal dry ; no discharge; ocular nad ; mild bronwish ocular discharge - brachycephalic breed ? Assessment: Sneezing wihtout nasal dishcarge + mild ocular dishcarge WARNED : Ddx: allergy; vs infections; cat flu etc - P…	4151	1.7	NULL	NULL	NULL	NULL	NULL	NULL	NULL	NULL	NULL	Reminder 12mth	1	12699108
6120117	4	RxVIC	Cat	British Short Hair	Lilac	Male	2009-12-29	0	2010-06-25	8531248	2010-03-29 18:07:01	3	0	8578687	2010-03-29 18:07:01	Reason: Sor Eye Appointment Notes: pp History: sudden onset purulent d/c; red eye No sneezing Examination: R eye severe purulemnt d/c. PLH ++ Mild bleph. Fluoresc -ve Laboratory: Assessment: conjunctivitis/ URTI Treatment: tricin Plan: r/v ini	3127	1.7	NULL	NULL	NULL	NULL	NULL	NULL	NULL	NULL	NULL	E0 Standard Consultation/Exam	1	5254610
6208757	5	RxVIC	Cat	British Short Hair	Blue	Male	2009-12-24	1	NULL	8703790	2010-04-13 11:27:53	3	0	8703700	2010-04-13 11:27:53	Reason: Vaccination History: has BIOP for a few weeks. Has had 2 x F3 vacc but not fiv vaccinated. Will be indoor/outdoor. O is using revolution/worming at home; has been chipped and apparently castrated Examination: BAR. HR ok. Good body weight. No testicles palpable but also no tatoo in L ear. Assessment: ok Plan: final F3 today - now due annually. 1st Fiv given today; r/v 2-3 weeks for 2nd fiv…	3188	1.7	NULL	160	5	NULL	NULL	NULL	NULL	NULL	NULL	Reminder FIV 4wk	1	681482
6584477	25	RxQLD	Cat	British Short Hair	Blue	Male	2011-04-01	1	NULL	10993028	2011-07-04 15:08:39	3	0	10991848	2011-07-04 15:08:39	Reason: New Patient History: - BIOP 7 days; from breeder - Sneezing; ocular d/c - Bright; eating/drinking/toileting normally Current Medication: - 1st vacc only? - Advantage applied by breeder Current Diet: - RC kitten dry; suggested raw chicken wings/necks also Examination: - Bilat yellow mucoid d/c and crusting; fluor neg - Sneezing; mild upper resp tract inspiratory stertor - Both ears excess …	NULL	1.7	38.1	NULL	2021-05-03	0	NULL	NULL	NULL	NULL	NULL	Tricin Ear & Eye Oint 4Gm	1	NULL
7434776	114	RxNSW	Cat	British Short Hair	Smoke And White	Male	2013-10-10	1	NULL	15431018	2014-01-16 11:10:37	3	0	15425519	2014-01-16 11:10:37	Reason: 2nd Vax History: Examination: Laboratory: Assessment: Treatment: Plan:	2069	1.7	NULL	NULL	NULL	NULL	NULL	NULL	NULL	NULL	NULL	Recall Reminder - Vaccination	1	11207457
7496310	113	RxNSW	Cat	British Short Hair	NULL	Male	2011-10-21	1	NULL	20667581	2012-02-10 09:37:09	3	0	20667563	2012-02-10 09:37:09	Original Vet : Dr James Carroll BVSc(Hons) (N7790) Reason: Recheck History: doing well passing faeces regularly Examine: FAECES PALPABLE IN ABDOMEN< mm puink crt 12 chest ok; t=38.7 Plan: vaxa dn worm today; feed 1/4 tin zd qid; stop dulcalax; cont duphalac 1ml BID for 7 days then 1/2ml BID; recheck 10 days -------------------- Fees Charged: -------------------- Duphalac Syrup (Ml) Qty: 30 Sale P…	2074	1.7	NULL	NULL	NULL	NULL	NULL	NULL	NULL	NULL	NULL	!Miscellaneous Preventatives	1	11228155
7622628	7	RxQLD	Cat	British Short Hair	Blue	Male	2014-01-07	1	NULL	15852887	2014-04-23 16:41:42	3	0	15860584	2014-04-23 16:41:42	Reason: 3rd Kitten Vaccination Appointment Notes: O not sure of vacc history but will try to find out. Talked about HPP. np History: Have had since mid march Desexed by the Koala park surgery Has had possibly a wormer before. None at present BAR; eddu normally Possibly going to be an Preventatives: 20/2/14 F3 Heartworm: Worming: Flea prev: Current diet: Rcw kitten and wet food Microchip: Current …	NULL	1.7	37.9	200	2021-09-05	NULL	NULL	NULL	NULL	NULL	NULL	Popantel Tapewormer Tabs (100)	1	NULL
7794174	103	RxNSW	Cat	British Short Hair	Blue	Male	2015-01-10	1	NULL	23838078	2015-05-05 12:58:47	3	0	23834702	2015-05-05 12:58:47	Reason: Vaccination Appointment Notes: FOR DEE TO SEE pls =) History: Due for last vaccine Examination: Laboratory: Assessment: health Treatment: 1. Final F4 vaccine Plan: 1. Desex in about 1 month month	2033	1.7	NULL	200	NULL	NULL	20	NULL	NULL	1	pink	Reminder Vax 12mth	1	17301205
7796431	124	RxNSW	Cat	British Short Hair	Blue	Male	2015-01-17	1	2018-01-30	23824205	2015-04-18 11:12:11	3	0	23821160	2015-04-18 11:12:11	Reason: Kitten Vac 2nd History: acquired from breeder couple of weeks ago; indoor cat. Had F4 as 1st vac Examination: NAD on phys exam Laboratory: Assessment: Treatment: F5 given to give F4 cover however in long-term if continuing as indoor cat F3 adequate. Given milbemax 1/4 tab in consult Plan: advise desex at 6 months of ago (O reluctant to desex; being male himself..)	2229	1.7	NULL	NULL	NULL	NULL	NULL	NULL	NULL	NULL	NULL	F5 Vaccination	1	17302231
7847546	234	RxNSW	Cat	British Short Hair	Cream	Male	2015-11-17	1	NULL	24189396	2016-02-18 11:36:12	3	0	24189353	2016-02-18 11:36:12	Reason: Vaccination/nail Clip/microchip History: acquired from breeder; had 1 vacc. Going to be fully indoors. Is very active; eats well. No v/d/c/s. Toilets normally. No moderation when comes to play and ends up biting O often. Examination: BAR; heart and chest normal. T 38.0 Appears healthy Laboratory: INhouse bloods BUN 13.4 *high GLU 5.7 ALP 185 *high TP 68 ALT 52 CRE 149 Bloods sent to lab f…	2528	1.7	NULL	NULL	NULL	NULL	NULL	NULL	NULL	NULL	NULL	Advocate 0-4kg Orange Cat/Kitten Single	1	17297620
7875192	66	RxQLD	Cat	British Short Hair	Blue	Male	2012-12-13	1	NULL	16354383	2013-03-18 08:39:28	3	0	16354354	2013-03-18 08:39:28	Original Vet : Dr Kathryn James Appointment Notes: New kitten check. ro S: from breeder; already desexed and vaccinated; totally indoor; current diet Whiskas; Fancy Feast; mince and Advance kibble. O says does race around at night and pants afterwards O: clinically normal; no heart murmurs; has a kink in end of tail; likely born that way or early injury P: next and final kitten vacc due 5/4; disc…	4227	1.7	not done	180	2021-05-03	normal	NULL	NULL	NULL	<2	pink	!Miscellaneous Preventatives	1	11535111
8063194	86	RxQLD	Cat	British Short Hair	Blue	Male	2010-01-28	1	NULL	17670594	2010-05-01 11:22:48	3	0	17670575	2010-05-01 11:22:48	Original Vet : Peter Serfontein Reason: 2nd Vacc; ?FIV Appointment Notes: new client and kitten...kt Examine: GPE fine TPR fine. Treatment: vaccination F3 2nd and 1st FIV Plan: Recheck 3-4 weeks for 3rd F3 and 2nd FIV+ worming -------------------- Fees Charged: -------------------- Vaccination Feline 3 With FIV(Adult) Qty: 1 Sale Price $120.00 Milbemax Cat Small (0-2kg) Qty: 1 Sale Price $7.95 Le…	4151	1.7	38.9	NULL	NULL	NULL	NULL	NULL	NULL	NULL	NULL	F3 with FIV	1	12612210
8133004	62	RxQLD	Cat	British Short Hair	Blue	Male	2015-02-01	1	NULL	18151647	2015-05-04 09:54:10	3	0	18140813	2015-05-04 09:54:10	Copy to Insurance company. Reason: Vaccination 2nd F3 & 1st FIV. Nice kitten. History: (1) From breeder in NSW one month ago. Had one F3 vaccine there. (2) On Royal Canin kitten dry food. Wt 1.7 kg. Advise don't feed cheese. (3) Discuss male indoor cats in general who don't wee enough are prone to FLUTD and forming crystals in their urine. (4) Advise 2 litter trays & keep them very clean - owner …	4305	1.7	38.1	NULL	NULL	NULL	NULL	NULL	NULL	NULL	NULL	Virbac Tapewormer Tablets (100)	0.25	12648866
8303886	16	RxQLD	Cat	British Short Hair	Cream & Apricot	Male	2016-09-24	1	NULL	19561418	2016-12-24	3	0	19557496	2016-12-24	Reason: Recheck Skin & Vacc Appointment Notes: /lf History: Mimi has been well. Has fungafite cream SID; malaseb shampoo BID. Hair starting to regrow. Indoors. Due for 2nd kitten vacc. Examination: CEx BAR. Mm pink and moist. Gr 0 dental. HR 200bpm; chest clear. Small amount hair regrowth between R ear and eye. Still + on woods lamp exam. Temp 38.6. 2 scrotal testicles. Laboratory: - Assessment: …	NULL	1.7	NULL	NULL	NULL	NULL	NULL	NULL	NULL	NULL	NULL	Milbemax Cat 0 - 2Kg (20)	1	NULL
8311796	91	RxQLD	Cat	British Short Hair	Black & Silver	Male	2016-10-17	1	NULL	19610330	2017-01-21 10:15:59	3	0	19606201	2017-01-21 10:15:59	Reason: Vacc F3 2nd History: Examination: TPRN. BAR. Cx : NAD Laboratory: Assessment: Treatment: F3 vacc vacc Plan:	4557	1.7	38.7	NULL	NULL	NULL	NULL	NULL	NULL	NULL	NULL	Recall Reminder - Vaccination	1	12753492
35074CA	110	RxNSW	Cat	British Blue	Blue	Male	2009-11-18	1	NULL	689613CA	2010-02-19 13:28:29	3	0	689246CA	2010-02-19 13:28:29	Original Vet : Dr Anita Edwards; B.V.Sc (N8707) Reason: Vaccination Appointment Notes: new kitten History: EDDU:from pet shop gtting along well with rest of cats (have seven now); had F3 Tom is getting more aggressive athome Diet: Parasite control:revolution Examine: HR:140 PR: 140 mm: pink and moist CRT:<1sec RR:normal BAR Cardiorespiratory System:NAD Gastrointestinal system:NAD Integument:NAD O…	2745	1.7	NULL	NULL	NULL	NULL	NULL	NULL	NULL	NULL	NULL	E0 Wellness Health Exam (Health)	1	19708CA
7743439	55	RxVIC	Cat	British Short Hair	Blue	Female	2016-01-27	1	NULL	17121189	2016-05-17 17:09:42	3	0	17118387	2016-05-17 17:09:42	Reason: F3 Reason: History: had for 3 weeks RC kitten adv wet as well Is only inside Examination: abdo /Ln = nsf Eyes/nose/mouth = nsf CVS= nsf HR+ fp = synchronous Limbs /coat/skin = nsf Laboratory: Assessment: Treatment: Plan: --- 18/05/2016 14:07:18 PM VF1: Recall - Vaccination - Resolved -	3754	1.71	NULL	210	NULL	0	NULL	NULL	NULL	<2	pink wet	F3 Vaccination	1	12280889
7875231	61	RxVIC	Cat	British Blue	Blue	Female	2017-05-08	0	NULL	18049044	2017-08-28 16:14:24	3	0	18047443	2017-08-28 16:14:24	Reason: History: Has had two vacc with breeder; due for final F3. Indoor only. Due for worming. No health concerns. Examination: BAR. Lovely gentle cat. MM pink moist crt <2s. HR 160; RR 30; chest ausc clear and abdo nad and comfortable. Good ROM in all limbs. Skin and coat great. Temp 37.9 Laboratory: Assessment: Treatment: F3 vacc Given milbemax in consult Plan: Booster in 12 months. Desex at t…	3136	1.71	NULL	NULL	NULL	NULL	NULL	NULL	NULL	NULL	NULL	VAR-Vaccinations	-8.3	11051497
8135117	9	RxQLD	Cat	British Short Hair	Blue	Female	2015-02-18	1	NULL	18449174	2015-06-06 08:31:14	3	0	18448943	2015-06-06 08:31:14	Reason: Vaccination F3. Inside cat on advocate. Examination: NSF Plan: Rec twice yearly checks. checks.	4078	1.71	NULL	NULL	NULL	NULL	NULL	NULL	NULL	NULL	NULL	F3 Vaccination	1	81371
7614246	105	RxNSW	Cat	British Short Hair	Blue	Female	2014-03-18	1	NULL	22051423	2014-07-07 16:20:12	3	0	22048832	2014-07-07 16:20:12	Reason: Vaccination Appointment Notes: Overdue reminders History: Well at home Examination: All aok on POe Lovley kitten and O Was sore afer last vax O declne metacam this time but nee do watch Laboratory: Assessment: Treatment: FIV 129159 A 14 Jun 15 Plan: R/v 2 w lfr last fiv and f4	2097	1.72	NULL	NULL	NULL	NULL	NULL	NULL	NULL	NULL	NULL	FIV Vaccine	1	12234698
7872818	162	RxVIC	Cat	British Short Hair	Chocolate Point	Female	2017-05-06	0	NULL	18047439	2017-08-26 09:09:29	3	0	18045848	2017-08-26 09:09:29	Appointment Notes:*********** Patient name: Zala Reason: History: Worming prevention due next week. Examination: Wnl Laboratory: Assessment: Healthy for final vacc Treatment: Consent has been given by the client to proceed with this treatment - Yes F5 sc b and exp on clients certifciate Plan: Vacc one year Desexing at 6 months --- 29/08/2017 08:34:57 AM ME4: Vaccinations - Resolved -	6030	1.72	39.1	wnl	5.5	0	wnl	0	np	2	p	Doc:Patient Report Card Cat	1	12289160
5711811	4	RxVIC	Cat	British Short Hair	Grey	Male	2009-05-10	1	NULL	6645896	2009-08-13 18:59:03	3	0	6669318	2009-08-13 18:59:03	Reason: Weepy Eye History: RIGHT EYE weepy today.And partially closed O put a little chloromycetin drops in and it is alot better Occ sneeze reported From breeder 2w ago Examination: Right eye moderate mucoid build up at med canth Fluoro pos superficial linear 2mm defect at 11 o'clock - cannot tell if primary or secondary No conj inflam Good NL passage Laboratory: Assessment: Low grade herpes fla…	3125	1.72	NULL	NULL	NULL	NULL	NULL	NULL	NULL	NULL	NULL	Advance Cat Kitten 100g	4	804039
7799838	124	RxNSW	Cat	British Short Hair	Gray	Female	2015-02-01	1	NULL	23859431	2015-05-28 09:01:35	3	0	23855514	2015-05-28 09:01:35	Reason: 3rd Kitten Vacc - 16 weeks old History: acquired from breeder about a month ago; had F5 at 8 weeks; F5 at 12 weeks. Will be indoor cat. Has Advocate at home Examination: NAD on phys exam; discussed diet; dental health; worming; desexing; fleas Laboratory: Assessment: Treatment: F3 vac; use advocate monthly Plan: desex 5-6 months of age	2229	1.73	NULL	NULL	NULL	NULL	NULL	NULL	NULL	NULL	NULL	Reminder Vax 12mth	1	17303835
7814540	105	RxNSW	Cat	British Short Hair	Blue	Female	2015-03-27	1	NULL	23912163	2015-07-24 10:24:53	3	0	23907055	2015-07-24 10:24:53	Reason: Vaccination History: Well at home Examination: All aok on PE Vitals WNL Laboratory: Assessment: Treatment: F4 518133 A 09 2016 Wormed Plan:	2099	1.73	NULL	NULL	NULL	NULL	NULL	NULL	NULL	NULL	NULL	F4 Vaccination HPP	1	12233553
8199266	86	RxQLD	Cat	British Short Hair	Blue	Male	2015-04-11	1	NULL	18554440	2015-08-06 16:59:02	3	0	18553503	2015-08-06 16:59:02	Reason: New Client - 3rd Kitten Vac Appointment Notes: Please give kitten pack/welcome pack to take home KT MRJ History: Sweet kitten; given as gift. Microchipped and castrated. O feeds liver and roo meat. She says he doesn't like anything else. Had chat abbout how not to raise a fussy cat and nurses discussed cat foods available. Has been constipated Examination: BAR but ++ hardish faeces in rec…	4006	1.73	37.8	NULL	2021-09-05	NULL	NULL	NULL	NULL	<2s	pink	Popantel Tapewormer Tabs (100)	0.5	12696827
6848264	57	RxVIC	Cat	British Short Hair	Lilac Point	Female	2011-03-19	0	NULL	12356358	2011-07-07 15:24:03	3	0	12262899	2011-07-07 15:24:03	Original Vet : Dr Debbie Booth Reason: Health Check History: owned 2 days from PP Chadstone. Dry eye discharge around RT eye since time of purchase- no sneezing. Eating wet food well. Objective: bathed dried discharge from eyelids. Eyes look normal; no nasal discharge or tongue ulcers. Tpr=n Assessment: F3 vacc Plan: F3 booster annually. O will worm at home. May want to breed??? -----------------…	3810	1.74	NULL	NULL	NULL	NULL	NULL	NULL	NULL	NULL	NULL	E0 Standard Consultation/Exam	1	10846198
7788172	231	RxNSW	Cat	British Short Hair	Chocolate	Female	2014-11-06	1	NULL	23658726	2015-02-08 12:13:23	3	0	23657249	2015-02-08 12:13:23	Reason: Vx HPP Appointment Notes: Overdue reminders History: eddu normal; no vdcs; due for worming; flea px utd; need vx and m/c Examination: bar; nad on ce; gums pink and moist; chest clear; heart ok; abdo palp nad; vitals normal Laboratory: nil Assessment: healthy Treatment: F3 1866127A; declined FIV injections as inside cat only despite being free HPP; wormed in consult; microchipped Plan: cli…	2525	1.74	38.7	172	2021-05-03	0	28	NULL	NULL	<2	pink	Reminder Vax 4w	1	12581873
8040007	67	RxQLD	Cat	British Short Hair	Blue	Female	2014-10-09	1	NULL	17576912	2015-01-17 09:42:15	3	0	17572305	2015-01-17 09:42:15	Reason: New Kitten Vac History: Had few weeks settled in well. EDDU well Totally indoor kitty Had f3 at 6 weeks ; none since Already desexed- Current diet: RC kitten dry Examination: Mentation:BAR Oral DS:0 Ears:nad Eyes:nad Cardioresp:nad GI:nad Urogenital:nad Skin: nad Lymph nodes:wnl Musculoskeletal:nad Assessment: discussed care cat sheet Advised if outdoors FIV Advised revo/advocate and tape…	4516	1.74	38.4	166	5	NULL	26	NULL	NULL	1	pink	F4 Vaccination	1	12595184
7713712	5	RxVIC	Cat	British Short Hair	Blue	Male	2015-10-08	1	NULL	17019461	2016-02-04 12:48:10	3	0	17017154	2016-02-04 12:48:10	Reason: Vaccination History: BAR; EDDU fine No health concerns Examination: T - 38.6*C; P - 168; R - 32; Mm pink; CRT <2 Good scissor bite; deciduous teeth Nad on chest auscultation Nad on abdo palp Skin/coat: good Eyes/ears: good Good body condition No LN enlargement Cruciate assessment performed for insurance; no abnormalities. Laboratory: Assessment: F3 8660131A EXP: Treatment: Treatment: Ok f…	3188	1.74	38.6	168	2021-09-05	juv	32	0	NULL	<2	Pink	F3 Vaccination	1	12280541
7211132	5	RxVIC	Cat	British Short Hair	Chocolate	Female	2012-08-28	1	NULL	14215757	2012-12-05 14:37:17	3	0	14214509	2012-12-05 14:37:17	Reason: 2nd Kitt Vacc Appointment Notes: av-kr History: From a breeder; placed onto some canned food and lots of soft faece; better now on hills; but going to put on i/d for a few days to make sure ok. Has been BAR the whole time and fitting in well. Already desexed. Examination: BAR. SKin; eyes and ears ok. Teeth juc. BC good. Chest ausc NAD. ABdo palp NAD. LN NAD. Assessment: Ok to vacc Plan: R…	3191	1.75	38.4	150	5	juv	26	NULL	NULL	<2	pink	Recall Reminder - Vaccination	1	665501
7656283	52	RxVIC	Cat	British Blue	Blue	Female	2014-09-23	1	NULL	16349126	2015-01-08	3	0	16348265	2015-01-08	Reason: Check + Vacc+ Discuss Desexing LP 23/12 Appointment Notes: (Unhappy with previous vet clinic) NOT WELL 4.64 in cage History: Since 6 pm last night has vomited 4 x. Brining up bile. Wont eat. Drinking water. Dog has also been sick - maybe fed meat that was off. Examination: Physical exam WNL. Well hydrated. Laboratory: Assessment: Simple gastro Treatment: Cerenia; small chicken feeds. INI …	3350	1.75	37.5	180 ?	5	NULL	NULL	NULL	NULL	NULL	pink	E0 Standard Consultation/Exam	1	10736346
7831535	107	RxNSW	Cat	British Short Hair	Lilac Tabby	Female	2015-10-31	1	NULL	24120241	2016-02-14 13:11:25	3	0	24110367	2016-02-14 13:11:25	Reason: Vaccination Appointment Notes: Overdue reminders History: hx of cat flu a lot better now feisty cat no sneezing atm EDUD fine Examination: PE ok; still some ocular discharge and sniffling; but lungs sound ok atm abdo palp NAD BT not taken very wriggly. Rest was ok Laboratory: none Assessment: ok to vaccinate Treatment: F4: 518134A exp 12/16 Plan: monitor for flu signs and find hx of vax t…	2210	1.75	NULL	NULL	NULL	NULL	NULL	NULL	NULL	NULL	NULL	F4 Vaccination	1	12235426
7872469	65	RxQLD	Cat	British Short Hair	Blue	Female	2011-11-13	1	NULL	16322096	2012-02-18 14:37:46	3	0	16322073	2012-02-18 14:37:46	Original Vet : Sonja Vorster New kitten owned 1w Had F3 at 7w ald 11w needs one more +4w Next worming due then also Fleas+++ bought Advantage showed how to use > cehck again next time Already desexed > firm round lump around s/c suture knot > should settle advise just observe/palpate daily for now Having probs with litter box training still having accidents on carpet Bladder small; not voided on …	4211	1.75	NULL	NULL	NULL	NULL	NULL	NULL	NULL	NULL	NULL	NULL	NULL	11533574
7909942	79	RxQLD	Cat	British Short Hair	Black	Female	2010-10-30	0	2014-08-06	16554485	2011-02-16 10:02:32	3	0	16554467	2011-02-16 10:02:32	Original Vet : Julie Daniels Reason: F3 Appointment Notes: FIV History: Will try Advocate tomorrow Examine: mm-pink;crt1sec Hr 140bpm BAR -------------------- Fees Charged: -------------------- ZFeline 3 Fevacc 3 In 1 Qty: 1 Sale Price $22.30 Health Care Check - Revisit Brief Qty: 1 Sale Price $44.75	NULL	1.75	NULL	NULL	NULL	NULL	NULL	NULL	NULL	NULL	NULL	E1 Progress/Revisit	1	NULL
6119627	5	RxVIC	Cat	British Short Hair	Silver Tabby	Male	2009-12-26	1	NULL	8691142	2010-04-01 17:27:55	3	0	8691169	2010-04-01 17:27:55	Reason: Vaccination History: Has had first kitten vacc. Wormed 7d ago. Indoors only atm but good chance will be indoor-outdoor cat once an adult. Going well; had a bout of dx last weekend - has been feeding Advance dry and raw mince (on breeder's instructions). Stopped the raw mince and now fine. Examination: Lovely cat. Weight great. TPR normal. Thoracic ausc/abdo palp/skin all OK. No hernias. T…	3190	1.75	38.4	168	NULL	NULL	NULL	NULL	NULL	<2s	Pink	FIV Vaccine	1	6428759
7610882	116	RxNSW	Cat	British Short Hair	Blue	Male	2014-01-31	0	2014-07-26	21898681	2014-05-14	3	0	21896893	2014-05-14	Appointment Notes: FIV vacc 2nd.	2350	1.75	NULL	NULL	NULL	NULL	NULL	NULL	NULL	NULL	NULL	Reminder FIV 2wk	1	11056762
7718196	85	RxVIC	Cat	British Short Hair	Lilac	Male	2015-10-22	1	NULL	17028450	2016-02-13 09:12:08	3	0	17026103	2016-02-13 09:12:08	Reason: Vaccination History: Examination: f3; eyes ears abdo palp heart sounds normal worm flea chat; nail trim Laboratory: Assessment: Treatment: Plan: desex 1-2mths	3008	1.75	38.4	186	3	0	NULL	NULL	NULL	n	n	Reminder Vax 12mth	1	12281980
7911278	108	RxNSW	Cat	British Short Hair	Chocolate	Male	2016-10-11	1	NULL	24829892	2017-02-04 11:07:53	3	0	24823044	2017-02-04 11:07:53	Appointment Notes:*********** Patient name: Montgomery Booked Online: 14/01/2017 6:16:30 PM Service: Vaccination Only Contact Number: PHONE*********** Reason: 3rd Vaccination Is this pet a current Healthy Pets Plus member?: No Are you a current Friends For Life member?: No Species: Cat History: EDDU Advocate monthly- no problem; but after applied for 2 weeks start to see live fleas as grass in en…	2048	1.75	NULL	NULL	NULL	NULL	NULL	NULL	NULL	NULL	NULL	F3 Vaccination	1	17369542
54890CA	110	RxNSW	Cat	British Blue	Blue	Male	2014-10-06	1	NULL	892161CA	2015-01-08 15:28:17	3	0	891775CA	2015-01-08 15:28:17	Original Vet : Dr Tarren Burns; B.V.Sc (N9841) Reason: Vaccination History: EDDU:n Going really well now. Took a couple of days for the salivation to go; then has been really good for nearly a week. Only sneezes every few days. Parasite control:revolution monthly and capstar if sees fleas. Examine: Cardiorespiratory System:n Gastrointestinal system:n Integument:n Ocular system:n Genitourinary sys…	2749	1.75	38.2	NULL	NULL	NULL	NULL	NULL	NULL	NULL	NULL	E0 Wellness Health Exam (Health)	1	10839CA
8340475	11	RxQLD	Cat	British Short Hair	Blue	Male	2017-04-11	0	NULL	19934603	2017-07-14 14:22:15	3	0	19930202	2017-07-14 14:22:15	Reason: Vaccination Appointment Notes: sm History: INDOOR CAT Had initial F3 Examination: Developing well.Mucosae pink.Good bite.Eyes nad.Ears nad.Sup lnn nad.Thoracic auscultation nad.Abdominal palpation nad. Both testes decended Treatment: F3 --- 15/07/2017 9:42:00 AM MS4: Vaccinations - Resolved -	4810	1.76	NULL	NULL	NULL	NULL	NULL	NULL	NULL	NULL	NULL	Doc:Patient Report Card Cat	1	12741082
7739678	45	RxVIC	Cat	British Short Hair	Blue	Female	2016-01-09	1	NULL	17095660	2016-04-21 08:14:10	3	0	17092990	2016-04-21 08:14:10	Reason: 2nd Kitten Vaccination NM Appointment Notes: Overdue reminders History: Kitten due for 2nd vax. Has been going well. Small scab behind right ear - has been there for several weeks now. Some discharge from both eyes. Examination: Bright and alert. Mm = pink; NAD on oral exam. Eyes - small amount of discharge in medial canthus. Ears - some waxy discharge but not too bad. Small scab behind r…	3029	1.77	NULL	NULL	NULL	NULL	NULL	NULL	NULL	NULL	NULL	Recall Reminder - Vaccination	1	7695969
6574328	37	RxQLD	Cat	British Short Hair	Blue	Male	2011-01-12	0	2011-04-12 16:14:35	10878063	2011-04-12 16:14:35	3	0	10877673	2011-04-12 16:14:35	F 3 (iact) + m/c. Small	4304	1.77	38	120	NULL	NULL	NULL	NULL	NULL	2	pink	F3 Vaccination	1	5355175
7434185	108	RxNSW	Cat	British Short Hair	Grey And White	Male	2013-10-17	1	NULL	15443562	2014-01-25 16:47:04	3	0	15437199	2014-01-25 16:47:04	Reason: Vaccination History: Examination: Laboratory: Assessment: Treatment: Plan:	2049	1.77	NULL	NULL	NULL	NULL	NULL	NULL	NULL	NULL	NULL	F3 Vaccination	1	11102160
7707824	232	RxNSW	Cat	British Short Hair	Sillver Tabby	Male	2013-09-05	1	NULL	22729047	2013-12-09 09:05:23	3	0	22715986	2013-12-09 09:05:23	Original Vet : Dr Sarah Anderson BVSc N9527 Reason: Vaccination Appointment Notes: Will bring in Cats record as well not sure on what vaccination is needed. Subjective: Acquired from a breeder 1 week ago. No V/D/C/S; EDDU normal; diet RC kitten dry food and dine wet food. Getting on well with children and other 2 dogs at home. Indoor only at present. Wormed at breeder; due for flea control. Desex…	NULL	1.77	38.5	140	3	0	20	NULL	NULL	<2	PINK	Feligen 3 Vaccine (Rcp)	1	NULL
7856758	108	RxNSW	Cat	British Short Hair	Blue	Male	2016-02-17	1	NULL	24293047	2016-05-27 19:10:56	3	0	24291119	2016-05-27 19:10:56	Reason: 2nd VaX Appointment Notes: NEW PLEASE GET PATIENT DETAILS!! History: F3 on 29/4/16; wormed then; owned for 4 weeks EDDU RC and whiskas kitten food Another adult cat at home; 3 litter trays Examination: PR 240 purring so cannot check HR BAR boisterous No palpable umbilical hernia today 2 descended testicles no oral ulcer Laboratory: Assessment: Treatment: F3 SC left flank today Plan: F3 in…	2049	1.77	38.9	240	NULL	NULL	NULL	NULL	NULL	<1sec	pink	Recall Reminder - Vaccination	1	10862620
6861013	108	RxNSW	Cat	British Short Hair	Torti	Female	2008-03-06	1	2014-10-30	12461891	2008-06-29	3	0	12461891	2008-06-29	Consulting Vet: Janet Lee BVSc (hons) -------------------- Fees Charged: -------------------- 2175 Milbemax Cat 2-8kg Qty: 1 Sale Price: $13.54 477 Feline Vacc: F4 2nd Qty: 1 Sale Price: $86	2130	1.78	NULL	NULL	NULL	NULL	NULL	NULL	NULL	NULL	NULL	!Miscellaneous Merchandise	1	10865263
8133855	2	RxQLD	Cat	British Short Hair	Blue	Female	2015-03-04	1	NULL	18447009	2015-06-05 08:41:16	3	0	18446788	2015-06-05 08:41:16	Reason: Vacc AND NAILS Appointment Notes: Overdue reminders History: 3rd fiv and 2nd f3 vacc; no concerns from o Clipped nails Next worming in 2 wks 3rd F3 vacc in 4wks Spey at microchip in 2 months Examination: Laboratory: Assessment: Treatment: Plan: --- 11/06/2015 09:13:03 AM SAR: Recall - Vaccination - Resolved -	NULL	1.78	NULL	NULL	NULL	NULL	NULL	NULL	NULL	NULL	NULL	Reminder 4w	1	NULL
7432060	105	RxNSW	Cat	British Short Hair	Blue	Female	2013-09-30	1	NULL	15430303	2014-01-15 17:15:11	3	0	15424881	2014-01-15 17:15:11	Reason: Vaccination History: has been well at home Examination: All ok on PE Lovely kiktten and o Chat with O re doiet Fed dry and meat; chook wing etc No soft mince etc Laboratory: Assessment: As above Treatment: F4 518126 A 09 Jan 15 Plan: R/v at 6 m for desex	2099	1.79	NULL	NULL	NULL	NULL	NULL	NULL	NULL	NULL	NULL	Recall Reminder - Vaccination	1	11101361
7433425	108	RxNSW	Cat	British Short Hair	Blue	Male	2013-09-16	1	NULL	15404167	2013-12-21 09:06:18	3	0	15399541	2013-12-21 09:06:18	Reason: Health Check History: Due second vac First vac on the 16/11 with fevac 3 Will be an indoor cat only Microchipped Well in himself Due worming Examination: BAR. Good bcs/ hydration status. Mm/crt normal. Eye/nose/ear/lns/chest sound/abdomen palpation/skin/gaits/temp- NAD Laboratory: Assessment: Well for vac Treatment: F3 left flank sC Milbemax Plan: Rv in 3-4 weeks for final f3 booster Disc…	2204	1.79	NULL	NULL	NULL	NULL	NULL	NULL	NULL	NULL	NULL	F3 Vaccination (Healthy Pets)	1	11101872
5706845	19	RxQLD	Cat	British Short Hair	White & Grey	Female	2009-04-23	1	NULL	6625011	2009-07-25 09:20:52	3	0	6648552	2009-07-25 09:20:52	Reason: 3rd vaccination History: - has been really well. On revolution monthly and virbac tapewormer monthly Examination: - British short hair cross I think. In great condition. Assessment: - normal kitten Treatment: - F3 vaccination Plan: - return in 6 months for GHE	NULL	1.8	38.2	170	2021-09-04	teething	35	0	NULL	1 second	pale pink	Virbac Tapeworm Tablets (250)	3.5	NULL
6579067	4	RxVIC	Cat	British Short Hair	Chocolate & Brown	Female	2011-03-15	1	NULL	10977221	2011-06-23 10:09:25	3	0	10976170	2011-06-23 10:09:25	Reason: 2nd Fiv Kitten Appointment Notes: Special payment terms exist History: Been well; no issues. Gained 500g over last month. Temp 38.5 2nd F3 given. Plan: Final f3 + FIV in two weeks. Then desex 6 months.	3148	1.8	NULL	NULL	NULL	NULL	NULL	NULL	NULL	NULL	NULL	FIV Vaccine	1	828252
7122037	221	RxQLD	Cat	British Short Hair	Grey	Female	2011-04-24	1	NULL	13729967	2011-08-01 16:16:04	3	0	13758111	2011-08-01 16:16:04	Original Vet : Dr Hugh McIntosh Reason: Check Eyes Reason: History: Has had Hx of occasional sneezing - appeared worse this am and less tearing thia afternoon - Examine: Dental Score: 0 Body Condition Score:5 Lymphatics:n = normal Skin:n Eyes:Right eye superficial ulcer at 11 o'clock Ears:n Dental/Oropharynx: Respiratory Rate:occasional sneezing - no evidence of Cat Flu but dd viral ulcer Ht Circ…	4350	1.8	NULL	NULL	NULL	NULL	NULL	NULL	NULL	NULL	NULL	Laboratory Fees	1	10965095
7122037	221	RxQLD	Cat	British Short Hair	Grey	Female	2011-04-24	1	NULL	13730018	2011-08-02 16:10:03	3	0	13758161	2011-08-02 16:10:03	Original Vet : Dr Ben O'Toole Reason: Recheck Eye Appointment Notes: Get health care details please and enter on computor Reason: History: Eye was checked yesterday and a corneal ulcer was found in the right eye. Examine: Eye is looking very well. Could only see a very small ulcer on the right cornea when staining the eye. Laboratory: Diagnosis: Differential Diagnosis: Treatment: Continue with ey…	4350	1.8	NULL	NULL	NULL	NULL	NULL	NULL	NULL	NULL	NULL	E1 Progress/Revisit	1	10965095
7133867	19	RxQLD	Cat	British Short Hair	Blue	Female	2012-03-13	1	NULL	13873199	2012-07-07 11:21:25	3	0	13900030	2012-07-07 11:21:25	Reason: 3rd Vaccination & Worm History: Has been really well had a lovely cvonsult wiht Chantel on first meeting. Has been EDUD all NAD has a very large appetite and grazes on dry food advance and wet food whiskas ( can;t remmeber computeres were downa t nigth). No vomting ro diarrhoea. No sneezing or coughing Examination: hates ahving temeprature taken reocmmned 2 people to help gently. TPRNAD B…	NULL	1.8	NULL	NULL	NULL	NULL	NULL	NULL	NULL	NULL	NULL	Reminder 12mth	1	NULL
7654967	48	RxVIC	Cat	British Blue	Blue	Female	2014-09-06	1	NULL	16335888	2014-12-22	3	0	16335144	2014-12-22	Reason: #3 Vac Am Am History: Examination: Dude bar Abdo fine Eyes and ears fine Dental grade 1 Laboratory: Assessment: Treatment: Plan: On to fiv vaccines Also spoke about hpp On to advcoate and tapewormer --- 24/12/2014 AM AM MA5: Recall - Vaccination - Resolved -	3030	1.8	NULL	NULL	NULL	NULL	NULL	NULL	NULL	NULL	NULL	Advocate 0-4kg Orange Cat/Kitten x 3	1	12254657
7714283	85	RxVIC	Cat	British Short Hair	Blue	Female	2015-11-22	1	NULL	17049815	2016-03-05 09:10:54	3	0	17047353	2016-03-05 09:10:54	Reason: F3 Vaccination & Worm History: Examination: NAD Laboratory: Assessment: Treatment: Plan:	3006	1.8	38.4	156	2021-05-03	0	NULL	NULL	NULL	n	n	F3 Vaccination HPP	1	12280746
7740250	85	RxVIC	Cat	British Short Hair	Silver Tabby	Female	2015-12-11	1	NULL	17081225	2016-04-06 17:39:32	3	0	17078620	2016-04-06 17:39:32	Reason: F3 Vaccination Appointment Notes: Overdue reminders From breeder a week ago. Had 2 X F3 vacc. Desexed. Desexed. NAD	3207	1.8	38.6	164	2021-05-03	0	NULL	NULL	NULL	n	n	Revolution Pup & Kit (15)	1	12250826
7798117	108	RxNSW	Cat	British Short Hair	Blue	Female	2015-01-13	1	NULL	23842500	2015-05-09 12:21:07	3	0	23839029	2015-05-09 12:21:07	Reason: JLT History: Owned for 3 weeks ; had f3 vac on the 11 april 2015. Due second vac. Already chipped and desexed. Well in herself Will be indoor only Examination: BAR. Good bcs/ hydration. Mm/crt normal. Lns/chest sound/abdo palp/skin/gaits- NAD Laboratory: Assessment: Well for vac Treatment: F3 Milbemax Plan: Clipped nails. Pilled milbemax. Signed up HPP Rv in 3-4 wks for final f3 booster	2203	1.8	NULL	NULL	NULL	NULL	NULL	NULL	NULL	NULL	NULL	E0 Standard Consultation	1	17302987
7830785	127	RxNSW	Cat	British Short Hair	Blue	Female	2015-10-28	1	NULL	24188668	2016-02-17 16:48:23	3	0	24188647	2016-02-17 16:48:23	Reason: Vax History: Going well no issues to report Examination: All ok clinically Laboratory: Assessment: Treatment: Plan: vaccinated today. Resee in one month for desexing. O happy to get this done.	2155	1.8	NULL	NULL	NULL	NULL	NULL	NULL	NULL	NULL	NULL	F3 Vaccination	1	17319539
7901869	244	RxNSW	Cat	British Short Hair	Blue	Female	2008-01-10	1	NULL	24656919	2008-04-24 15:23:46	3	0	24651510	2008-04-24 15:23:46	Original Vet : Sandra Hassett Reason: Vaccination JB Appointment Notes: NA weight including cage - 4.2kg Keeping as indoor cat; have completed worming; r/v 1 mth for booster vacc; 2 months for desexing.	2607	1.8	NULL	NULL	NULL	NULL	NULL	NULL	NULL	NULL	NULL	Companion F3 Vaccine (10)	1	17363818
7926018	127	RxNSW	Cat	British Short Hair	Bi-Colour	Female	2017-03-26	0	NULL	24999591	2017-07-14	3	0	24989827	2017-07-14	Reason: Vaccination Appointment Notes: Replied Y History: EDUD ok Examination: BAR; heart/lungs ok; abdo ok. Treatment: Felovax F3 B#8660136A Plan: F3 Rem 12mth	2154	1.8	38.7	NULL	5	0	NULL	NULL	NULL	<2	pink	PAK-Exam	1	17320076
7929988	114	RxNSW	Cat	British Blue	Blue	Female	2017-04-09	0	NULL	25017569	2017-08-01 10:19:47	3	0	25007507	2017-08-01 10:19:47	Reason: Losing Hair Neck; Check Ears Also History: Came in as Mango has been scratching at colar and has lacerated 2 areas around his neck. O's (MIL can't speak English) apply neat iodine. Ears also some dirt noted. Examination: BAR Excoriation and some alopecia around the neck region. No open wound dry and no swelling heat or pain. Ears some waxy debris removed fro the et pinna deeper ear canal …	2069	1.8	NULL	NULL	NULL	NULL	NULL	NULL	NULL	NULL	NULL	Recall Reminder - Examination	1	17340375
8261801	28	RxQLD	Cat	British Short Hair	Blue	Female	2015-12-16	1	NULL	19034934	2016-03-24 08:59:59	3	0	19033677	2016-03-24 08:59:59	Reason: Spey Examination: T 38.6 P 180 R 24 OMM Anaesthesia: Premed: 0.3mg/kg Methadone + AceP AceP SQ Induction: Alfaxan 2mg/kg IV Maintaince: Isoflurane/oxygen IV Fluids: NaCl @6ml/kg/hr Surgery: * Routine ovariohysterectomy via a ventral midline incision Treatment: * Post Operative Medications: 0.2mg/kg Loxicom SQ once Assessment: Routine Cat Spey Plan: Discharge to owners with the following i…	4211	1.8	NULL	NULL	NULL	NULL	NULL	NULL	NULL	NULL	NULL	Theatre Fee - No Charge	1	12726420
8264553	8	RxQLD	Cat	British Short Hair	Blue Totoiseshell	Female	2015-12-08	1	NULL	19048945	2016-04-01 16:46:58	3	0	19047602	2016-04-01 16:46:58	second vaccination History: Advocate recommended Got her from produce store - had first vacc and microchip done here Going in and possibly outdoor - FIV vacc course Examination: NAD on physical exam Laboratory: Assessment: Treatment: Plan: --- PHONE*********** 11:57:23 AM RP3: Recall - Vaccination - Resolved -	4207	1.8	NULL	NULL	NULL	NULL	NULL	NULL	NULL	NULL	NULL	Greenies Feline Ofish 85G	1	12727962
49286DC	155	RxVIC	Cat	British Short Hair	Black & Blue	Female	2014-08-24	1	NULL	243971DC	2014-12-08	3	0	243971DC	2014-12-08		3084	1.8	NULL	NULL	NULL	NULL	NULL	NULL	NULL	NULL	NULL	F3 Vaccination	1	7269DC
5007312	7	RxQLD	Cat	British Short Hair	Blue	Male	2007-11-17	1	NULL	228028	2008-03-12 14:58:51	3	0	234222	2008-03-12 14:58:51	Reason: Lethargic; Not Eating Appointment Notes: Owner says is UTD with all vaccs - is worried that cat is not himself lately Subjective: has vomited 3 times in last 2 days; food mainly. Only wants to eat wet food. No diarrhoea; bit flat. Has had 2x companion F3 - final one at 12 weeks. O was told no more required but RT called intervet and does need a final F3 at 16 weeks - do at recheck. Wormin…	4031	1.8	NULL	NULL	NULL	NULL	NULL	NULL	NULL	NULL	NULL	Drontal Cat 4Kg Tabs (60)	1	68773
6101669	102	RxNSW	Cat	British Short Hair	Grey	Male	2007-12-10	1	NULL	8341626	2008-03-13	3	0	8390229	2008-03-13	Consulting Vet: Candace Mason Reason: App 2nd vax All well; diet is raw meat & hills dry; milb; no cough/sneeze/v/d Checks all ok; F3 & 1/2 milb po ---Fees Charged------------------------------------------------------------ 2 x Milbemax For Cats $19.25 LABEL: 13/03/2008 : CAM Anderson : Nugget : Cat 2.00 x milbemax For Cats Give 1/2 tablet upto 4kg in 2weeks 1 x Vaccine * F3/2nd Cat $50.25 $50.25	2250	1.8	NULL	NULL	NULL	NULL	NULL	NULL	NULL	NULL	NULL	Adjustment - RxWorks Use Only	1	6411717
7208876	5	RxVIC	Cat	British Short Hair	Blue	Male	2012-08-28	1	NULL	14215756	2012-12-05 14:36:43	3	0	14214508	2012-12-05 14:36:43	Reason: 2nd Kitt Vacc Appointment Notes: av-kr History: From a breeder; placed onto some canned food and lots of soft faece; better now on hills; but going to put on i/d for a few days to make sure ok. Has been BAR the whole time and fitting in well. Already desexed. Examination: BAR. SKin; eyes and ears ok. Teeth juc. BC good. Chest ausc NAD. ABdo palp NAD. LN NAD. Assessment: Ok to vacc Plan: R…	3191	1.8	38.7	148	5	juv	22	NULL	NULL	<2	pink	Reminder Vax 4w	1	665501
7281611	109	RxNSW	Cat	British Short Hair	Blue	Male	2012-09-21	0	NULL	14552630	2012-12-31 10:32:13	3	0	14552535	2012-12-31 10:32:13	Reason: 2nd Vaccination Appointment Notes: ma... 2nd vacc Examination: Dna on exam Plan: Vacc f3 Milbemax Revacc in 4wks	NULL	1.8	NULL	NULL	NULL	NULL	NULL	NULL	NULL	NULL	NULL	Recall Reminder - Vaccination	1	NULL
7394354	69	RxVIC	Cat	British Blue	Silver	Male	2010-09-30	1	NULL	15062351	2011-01-13 09:40:59	3	0	15062311	2011-01-13 09:40:59	Original Vet : Melissa Ford Reason: Last Vacc History: Been vaccinated elsewhere. Has had 2 x F3s. Checkover fine. 3rd F3 vaccination today. Worming tablet also. Discussed kitten pack; FIV and flea treatment. Not interested at this stage. -------------------- Fees Charged: -------------------- Ambex Five Qty: 0.5 Sale Price $0.65 Vaccine F3 Qty: 1 Sale Price $72.50	5255	1.8	NULL	NULL	NULL	NULL	NULL	NULL	NULL	NULL	NULL	!Miscellaneous Preventatives	0.5	1120573
7495152	113	RxNSW	Cat	British Short Hair	Blue	Male	2011-03-11	1	NULL	20644844	2011-07-10	3	0	20644835	2011-07-10	Original Vet : Dr Angus Ross BVSc (Hons 1) MRCVS (N5965) Reason: Check Up 3 Kittens Pjk Appointment Notes: Special payment terms exist 1.8kg Bar and edud well; nsf on PE Plan: wormed. -------------------- Fees Charged: -------------------- Milbemax Cat 0 TO 2KG Qty: 1 Sale Price $9.40	2170	1.8	NULL	NULL	NULL	NULL	NULL	NULL	NULL	NULL	NULL	!Miscellaneous Preventatives	1	11225925
7737849	61	RxVIC	Cat	British Short Hair	Chocolate Point	Male	2015-12-21	1	NULL	17072940	2016-03-30 14:37:11	3	0	17070388	2016-03-30 14:37:11	Reason: AC F3 Vaccination History: new kitten owned 3 weeks Examination: very healthy 1st impression ; coat very clean ; heart and lungs nad ; abdo empty ; intestines feel ok ; ears nad eyes clear ; has been desexed ; needs worming - done on table ; good boney development . Laboratory: Assessment: all systems examined Treatment: LIVE F3 vacc Plan:	3136	1.8	39.1	NULL	5	0	NULL	NULL	NULL	NULL	pink	Milbemax Cat 0 - 2Kg (20)	1	11051497
7741408	85	RxVIC	Cat	British Short Hair	Bi-Colour	Male	2016-01-15	0	NULL	17095137	2016-04-20	3	0	17092468	2016-04-20	Reason: Ump Chk Picked up 3 days ago NAD Vacc; worming next week week	3008	1.8	38.9	156	2021-05-03	NULL	NULL	NULL	NULL	n	n	E0 Standard Consultation/Exam	1	12284836
7741408	85	RxVIC	Cat	British Short Hair	Bi-Colour	Male	2016-01-15	0	NULL	17100774	2016-04-27 10:25:45	3	0	17098076	2016-04-27 10:25:45	Reason: Vaccination Appointment Notes: EARLY! 10:40am appintment. Missed 9:30; so rescheduled for 10:40am Eyes ears abdo palp heart sounds normal; has flea and wormer; wants to breed so no desex;	3008	1.8	38.5	186	3	0	NULL	NULL	NULL	n	n	Recall Reminder - Vaccination	1	12284836
7779165	85	RxVIC	Cat	British Short Hair	Silver	Male	2016-07-20	0	NULL	17502820	2016-10-28 10:50:38	3	0	17502142	2016-10-28 10:50:38	Appointment Notes:*********** Patient name: eleven Booked Online: 27/10/2016 3:57:21 PM Service: Vaccination Only Contact Number: PHONE*********** Is this pet a current Healthy Pets Plus member?: No Are you a current Friends For Life member?: No Species: Cat Apartment confined Diet canned and home prepared food EDDU OK NAD Advise minimize home prepared food and feed good quality canned and dry ki…	3006	1.8	38.8	160	2021-05-03	0	NULL	NULL	NULL	n	n	F3 Vaccination	1	12303535
7856972	108	RxNSW	Cat	British Short Hair	Lilac	Male	2016-03-14	1	NULL	24310539	2016-06-15 15:28:29	3	0	24308322	2016-06-15 15:28:29	Reason: Any - Vaccination History: Due second f3. Had first vac f3 may 2016. On revolution Well in himself Examination: BAR. Good bcs/ hydration. Mm/crt normal. Lns/chest sound/abdo palp/skin/gaits- NAD Laboratory: Assessment: Well for vac Treatment: F3 Plan: Booster in 3-4 weeks final Desex at 6 month	2204	1.8	NULL	NULL	NULL	NULL	NULL	NULL	NULL	NULL	NULL	Recall Reminder - Vaccination	1	10865257
7868382	4	RxVIC	Cat	British Short Hair	Silver	Male	2017-03-01	1	NULL	17965437	2017-06-09	3	0	17964301	2017-06-09	Reason: MM- Health Check Appointment Notes: SD Reason: History: Has had 2 vacc's. Final due 26/6 Examination: TPR nrml Good weight Lovely kitten. Being humped by Paddy - will do early desex around final vacc. Good weight Laboratory: Assessment: Treatment: Wormed Plan: Start Advocate	3145	1.8	NULL	NULL	NULL	NULL	NULL	NULL	NULL	NULL	NULL	Doc:Patient Report Card	1	11070538
8063089	86	RxQLD	Cat	British Short Hair	Blue	Male	2009-11-12	1	NULL	17669078	2010-02-13 11:22:27	3	0	17669060	2010-02-13 11:22:27	Original Vet : Peter Serfontein Reason: Final Vacc Appointment Notes: O will give you cert..kt Examine: Clin nad. TPR fine. Treatment: Vacc Fevac 3: -------------------- -------------------- Fees Charged: -------------------- Feline 3 Vaccination Qty: 1 Sale Price $0.00 Vaccination Feline 3 Qty: 1 Sale Price $70.00	4005	1.8	NULL	NULL	NULL	NULL	NULL	NULL	NULL	NULL	NULL	F3 Vaccination	1	12611323
8251097	7	RxQLD	Cat	British Short Hair	Blue	Male	2015-10-20	1	NULL	18928608	2016-01-30 09:17:28	3	0	18927908	2016-01-30 09:17:28	Reason: Recheck Ears Appointment Notes: nh History: Doing well at home. Has been treated with auracol for otitis externa (cocci). EDDU well. Breeder is a vet so will be desexed with them. Preventatives: Heartworm: Advocate Worming: Advocate + Popantel Flea prev: Advocate Current diet: Microchip: N Current meds: N Examination: HR: 180 RR: 40 Temp: 38.8 BCS : 5/9 Mentation: Oral DS: BAR Ears: Minim…	NULL	1.8	NULL	NULL	NULL	NULL	NULL	NULL	NULL	NULL	NULL	Advocate 0-4kg Orange Cat/Kitten x 3	1	NULL
8337484	91	RxQLD	Cat	British Short Hair	Black & White	Male	2017-03-22	1	NULL	19892134	2017-06-22 14:36:22	3	0	19887886	2017-06-22 14:36:22	Reason: F3 History: Examination: TPRN. BAR. Cx : mm pink/moist; CRT < 2 secs; oral exam - nad; heart/lung auscultation unremarkable; ears and eyes nad; abdo palpation no pain response no abnormal masses. No sign of any ext parasites. Laboratory: Assessment: Treatment: F3 vacc. Consent has been given by the client to proceed with this treatment - Yes. Yes. Plan:	4558	1.8	38.4	NULL	NULL	NULL	NULL	NULL	NULL	NULL	NULL	DOC-Examinations	15	12767568
47971DC	155	RxVIC	Cat	British Short Hair	Lilac	Male	2013-10-09	1	NULL	244286DC	2014-02-06	3	0	244286DC	2014-02-06		3089	1.8	NULL	NULL	NULL	NULL	NULL	NULL	NULL	NULL	NULL	F3 Vaccination	1	14337DC
6822457	45	RxVIC	Cat	British Short Hair	Chocolate	Female	2011-10-04	1	NULL	12136059	2012-01-28 16:11:54	3	0	12134455	2012-01-28 16:11:54	Reason: 2nd Fiv BOOSTER History: Examination: all fine on exam; temp normal Laboratory: Assessment: Treatment: 2nd of 3 FIV vax's Plan: 3rd in 2wks	3015	1.82	39	NULL	NULL	NULL	NULL	NULL	NULL	NULL	NULL	FIV Vaccine	1	10767381
7740208	45	RxVIC	Cat	British Short Hair	Grey & White	Male	2015-12-21	1	NULL	17080535	2016-04-06 11:27:47	3	0	17077934	2016-04-06 11:27:47	Reason: New Kitten Vacc And Check. SD History: Owner has had for a month. Going well and no health concerns. Worm and flea treatment given just prior to collection. Has had some very mild nasal and ocular discharge. Drinking lots of water but only eats dry food. Indoor only cat - another indoor cat and 2 dogs in household. Examination: Bright and alert. Mm = pink; CRT < 2 sec. NAD on ear/eye/oral…	3016	1.82	NULL	NULL	NULL	NULL	NULL	NULL	NULL	NULL	NULL	Milbemax Cat 0 - 2Kg (20)	1	12284235
7852481	105	RxNSW	Cat	British Short Hair	Blue	Male	2016-01-26	1	NULL	24265955	2016-05-02 11:05:20	3	0	24264457	2016-05-02 11:05:20	Reason: Vaccination Appointment Notes: Overdue reminders History: EDDU well; conjunctivitis has resolved. Had worming tablet few days ago. Examination: BAR; mm pink/moist; crt<2s; LNs wnl Chest:nad Abdo:nad T=37.9 Treatment: Vacc F4 5180136A Plan: Rv 4wks for 3rd vacc	2100	1.82	37.9	180	2021-05-03	0/4	NULL	NULL	NULL	<2s	pink	F4 Vaccination HPP	1	17337623
7603478	31	RxQLD	Cat	British Short Hair	Blue	Female	2013-09-11	1	NULL	15622083	2013-12-30	3	0	15619750	2013-12-30	History: EDUD ok and BAR On Advocate monthly Deu for worming today Current diet: RCW kitten dry Microchip: on file Current meds: none Examination: HR: 192 RR: 18 Temp: 38.1 BCS : 5/9 Mentation: BAR Ears: NAD Eyes: NAD Cardioresp: NAD GI: NAD on abdominal palpation Urogenital: NAD on PE Skin: NAD Lymph nodes: NAD Laboratory: Assessment: Treatment: 2nd F3 3rd FIV Plan: W/C in 6 months	4155	1.83	NULL	NULL	NULL	NULL	NULL	NULL	NULL	NULL	NULL	FIV Vaccine (Healthy Pets)	1	11176531
7859951	83	RxVIC	Cat	British Blue	Blue	Female	2016-12-05	0	NULL	17884752	2017-03-28	3	0	17884083	2017-03-28	Reason: Vaccination Appointment Notes: Special payment terms exist	3431	1.83	NULL	NULL	NULL	NULL	NULL	NULL	NULL	NULL	NULL	Recall Reminder - Vaccination	1	11223673
40648CA	110	RxNSW	Cat	British Blue	Blue	Female	2011-04-28	1	NULL	749618CA	2011-08-15 10:13:48	3	0	749242CA	2011-08-15 10:13:48	Original Vet : Dr Elaine Yap; B.V.Sc; B.V.M.S. (N8007) Reason: Vaccination Appointment Notes: fr EY History: EDDU:all normal. Diet: varied: kitten kibble; anything the humans eat (discouraged); milk. Parasite control: revolution applied at last kitten vx; will need anohter one today. A solely indoor cat doesnt catch lizards. Examine: HR: 120 mm:pink and moist Cardiorespiratory System:ok. No murmu…	2749	1.83	NULL	NULL	NULL	NULL	NULL	NULL	NULL	NULL	NULL	Discount	1	510403CA
44187CA	110	RxNSW	Cat	British Short Hair	Blue	Female	2012-03-17	1	NULL	786570CA	2012-07-07 12:25:16	3	0	786193CA	2012-07-07 12:25:16	Original Vet : Dr Lynn Mathison; B.V.Sc (Hons); MANZCVSc (Veterinary Behaviour) (N5531) Reason: Vax Appointment Notes: to see lm - chiaccia cat too. thought both were booked in. History: EDDU:OK Diet:kittne dry and daily meat sachets. I recommended to not give too much meat; maybe every 2nd day and make sure eats plenty of kitten kibble. Due for vaccination; had F4 for first. Discussed lifestyle …	2750	1.83	38.5	NULL	NULL	NULL	NULL	NULL	NULL	NULL	NULL	Discount	1	24213CA
7436393	108	RxNSW	Cat	British Short Hair	Blue	Male	2013-10-15	1	NULL	15453389	2014-02-03 18:10:25	3	0	15446472	2014-02-03 18:10:25	Reason: Vaccination History: BIOP since 21 dec 2013 Off Marshall cattery Rossmore Indoor only Only pet Diet: tinned kitten food w ad lib kibble Worming/flea tx due Had one F3 No V/D Had one sneeze few days ago Examination: BAR BCS 3/5 Eyes open; clear however sl wetting of fur bilaterally at medial canthus MM pink; moist;CRT<2secs Ears clean; coat clean & fluffy NAD on abdo palp Testicles not des…	2204	1.83	NULL	NULL	NULL	NULL	NULL	NULL	NULL	NULL	NULL	F3 Vaccination	1	11103056
7860499	45	RxVIC	Cat	British Short Hair	Black	Male	2016-11-20	1	NULL	17871935	2017-03-16 15:00:55	3	0	17871343	2017-03-16 15:00:55	Reason: Booster Vacc Jj History: Bright and healthy Eating and drinking well - fed royal canin kitten wet food and breeders dry food Worming- due today Vaccination - up to date Desexed Examination: BAR HR = 140 RR = normal MM = pink CRT < 2 secs Temp = 38.3 Teeth - all fine Eyes; ears; heart; lung; abdo; muscskel and skin all nad Assessment: Good health - lovely kitten Treatment: Vaccination - fe…	3016	1.83	38.3	NULL	NULL	NULL	NULL	NULL	NULL	NULL	NULL	F3 Vaccination	1	7657796
6584477	25	RxQLD	Cat	British Short Hair	Blue	Male	2011-04-01	1	NULL	11003770	2011-07-11 15:32:54	3	0	11002440	2011-07-11 15:32:54	Reason: Revisit Client: Julie History: - Going very well; bright/eating etc but CSx still not 100% resolved; occassional sneezing Examination: - Ears still very mucky++ Treat with Surolan 7 days - Nasal d/c persists Treatment Plan: - Revisit for vacc when CSx resolved or sooner if any concerns	NULL	1.85	38.8	NULL	NULL	NULL	NULL	NULL	NULL	NULL	NULL	E1A Progress Short	1	NULL
6584478	25	RxQLD	Cat	British Short Hair	Blue	Male	2011-04-01	1	NULL	11003802	2011-07-11 15:41:57	3	0	11002472	2011-07-11 15:41:57	Reason: Revisit Client: Julie History: - Going very well; bright/eating etc but CSx still not 100% resolved; occassional sneezing Examination: - Ears still very mucky++ Treat with Surolan 7 days (other cats file) Treatment Plan: - Revisit for vacc when CSx resolved or sooner if any concerns	NULL	1.85	39.3	NULL	NULL	NULL	NULL	NULL	NULL	NULL	NULL	E1A Progress Short	1	NULL
[truncated: 8,618 more rows]

## Sheet: <12m
Patient Number	Clinic Code	Database Name	Patient Species	Patient Breed	Patient Colour	Patient Sex	Patient Date of Birth	Patient Desexed	Deceased Date	Consultation Number	Consultation Date	Age at consult (months)	Age at consult (years)	Visit Number	Visit Date	Examination Text	Postcode	weight	fat status	temperature	HeartRate	BodyScore	DentalGrade	RespRate	PainScore	BP	CRT	MMColour	Item Name	Units	Client Number
[truncated: 2,535 more rows]
